# Supplementary material for: Winter feeding of elk in the Greater Yellowstone Ecosystem and its effects on disease dynamics
Source: Philos Trans R Soc Lond B Biol Sci. 2018 Mar 12;373(1745):20170093. doi: 10.1098/rstb.2017.0093 (PMC5882999; doi:10.1098/rstb.2017.0093)
Supplement: R code for seroprevalence of unfed herds (fig 3) [file rstb20170093supp1.R]

# This software has been approved for release by the U.S. Geological Survey (USGS). 
# Although the software has been subjected to rigorous review, the USGS reserves 
# the right to update the software as needed pursuant to further analysis and 
# review. No warranty, expressed or implied, is made by the USGS or the U.S. 
# Government as to the functionality of the software and related material nor 
# shall the fact of release constitute any such warranty. Furthermore, the 
# software is released on condition that neither the USGS nor the U.S. Government 
# shall be held liable for any damages resulting from its authorized or 
# unauthorized use.

### Last updated 24Aug2017
### Gavin Cotterill, gavin.cotterill@aggiemail.usu.edu

### Figure 3. Increasing seroprevalence in unfed herds

### clear environment:
rm(list = ls())
dev.off()

### set working directory
# if data are stored in same folder as code and you're using RStudio, 
# these lines obviate the need to change any filepaths. Requires package "rstudioapi".
# Works on most recent versions of R and RStudio for Windows or OSx as of summer 2017.
# Otherwise, specify the correct filepath for read.csv() and source() lines.

rstudioapi::getActiveDocumentContext
setwd(dirname(rstudioapi::getActiveDocumentContext()$path))
getwd()

library(plyr)
library(arm)
library(mgcv)
library(ggplot2)
library(extrafont)

### necessary if Arial not yet installed:
# library(extrafont)
# font_import(pattern="[A/a]rial") 
# loadfonts(device = "win")

### read in data
unfed<-read.csv("figure 3 unfed.csv",header=T)

### prevalence estimates by site
source("agg_sero_fxn.R")
sero.agg.loc <- agg.sero(year = unfed$Capture.Year,
                        state = unfed$State,
                        disease = unfed$Interp,
                        region = unfed$Capture.Location)

### smoothers by site
source("pred_sero_fxn_edit.R") 

### define gam terms
knumber<--1 
splinetype<-"tp" 
fam<-binomial 
pred.loc.gam<- pred.sero(year = unfed$Capture.Year, state = unfed$State, region = unfed$Capture.Location, 
                        disease = unfed$Interp, line = F, gam.smooth = T)

### check it
region.list = unique(unfed$Capture.Location)
par(mfrow = c(3,3))
for(i in region.list){
  tmp <- subset(pred.loc.gam, pred.loc.gam$region == i &
                  is.na(pred.loc.gam$prev) == F)
  if(length(tmp$year)>0) plot(tmp$year,tmp$prev, main = i)
}

### discard NAs
pred.loc.gam<-pred.loc.gam[which(pred.loc.gam$converged=="TRUE"),]

### add smoother
sero.agg.loc$smooth<-NA
for(i in 1:nrow(sero.agg.loc)){
  for(j in 1:nrow(pred.loc.gam)){
    if(sero.agg.loc$region[i]==pred.loc.gam$region[j] & sero.agg.loc$year[i]==pred.loc.gam$year[j]){
      sero.agg.loc$smooth[i]=pred.loc.gam$prev[j]
    }
  }
}

### make sure it plots in the specified order:
new.order<-c("Cody","Clark's Fork","Wiggins Fork")
sero.agg.loc<-arrange(transform(sero.agg.loc, region=factor(region, levels=new.order)), region)

### plot
textsize<-40

unfed3<-ggplot(data=sero.agg.loc, aes(x=year, y=Prev, size=N))+
  geom_point(shape=21)+
  scale_size_identity(trans="sqrt")+
  geom_line(data=sero.agg.loc, mapping=aes(x=year,y=smooth, color="red"),size=0.8)+
  scale_y_continuous(limits = c(0,0.4))+
  scale_x_continuous(breaks=c(1990,2000,2010))+
  facet_wrap(~region)+
  labs(x="",y="Seroprevalence")+
  theme(axis.line = element_line(),
        panel.background = element_blank(),
        legend.position="none",
        plot.title = element_blank(),
        axis.title.y = element_text(family="Arial", size=textsize/2, margin = margin(0,20,0,0)), # y-axis label 'seroprevalence'
        axis.text.x = element_text(family="Arial", size = 20, angle = 45, margin=margin(t=20)), # year numbers
        axis.text.y = element_text(family="Arial", size = 20), # prevalence numbers
        strip.background = element_blank(),
        strip.text.x = element_text(size=20, margin=margin(20,10,20,10),hjust = -0),
        plot.margin=unit(c(1,1,0,1),"cm"),
        panel.spacing = unit(2,"lines")
        )+
  annotate("segment", x=-Inf, xend=Inf, y=-Inf, yend=-Inf)+
  annotate("segment", x=-Inf, xend=-Inf, y=-Inf, yend=Inf)
unfed3

### to write TIFF:
# tiff("figure 3 unfed herds.tiff", width=3000, height = 1200,units="px",res=275)
# unfed3
# dev.off()

### end
