# Supplementary material for: Winter feeding of elk in the Greater Yellowstone Ecosystem and its effects on disease dynamics
Source: Philos Trans R Soc Lond B Biol Sci. 2018 Mar 12;373(1745):20170093. doi: 10.1098/rstb.2017.0093 (PMC5882999; doi:10.1098/rstb.2017.0093)
Supplement: R code for seroprevalence at test and slaughter feedgrounds (fig 4) [file rstb20170093supp2.R]

# This software has been approved for release by the U.S. Geological Survey (USGS). 
# Although the software has been subjected to rigorous review, the USGS reserves 
# the right to update the software as needed pursuant to further analysis and 
# review. No warranty, expressed or implied, is made by the USGS or the U.S. 
# Government as to the functionality of the software and related material nor 
# shall the fact of release constitute any such warranty. Furthermore, the 
# software is released on condition that neither the USGS nor the U.S. Government 
# shall be held liable for any damages resulting from its authorized or 
# unauthorized use.

### Last updated 24Aug2017
### Gavin Cotterill, gavin.cotterill@aggiemail.usu.edu

### Figure 4. Seroprevalence at test-and-slaughter feedgrounds

### clear environment:
rm(list=ls())
dev.off()

### set working directory
# if data are stored in same folder as code and you're using RStudio, 
# these lines obviate the need to change any filepaths. Requires package "rstudioapi".
# Works on most recent versions of R and RStudio for Windows or OSx as of summer 2017.
# Otherwise, specify the correct filepath for read.csv() and source() lines.

rstudioapi::getActiveDocumentContext
setwd(dirname(rstudioapi::getActiveDocumentContext()$path))
getwd()

library(plyr)
library(arm)
library(mgcv)
library(ggplot2)


### data includes females only, aged >=1.5 years old at capture
sdata<-read.csv("figure 4 test and slaughter.csv",header=T)

### generate estimates and confidence intervals by feedground
source("agg_sero_fxn.R") 
sero.agg.loc.sub <- agg.sero(year = sdata$Capture.Year,
                        state = sdata$State,
                        disease = sdata$Interp,
                        region = sdata$Capture.Location)

### The main purpose of these gams is to "connect the dots" for interpretability of general seroprevalence 
# trends at a site over time, nothing more. We invoke parsimony just as a general practice.

### Fall ###
fal.all<-subset(sdata, Capture.Location=="Fall Creek")

f3=gam(Interp~s(Capture.Year, k=3),family=binomial, data=fal.all)
f4=gam(Interp~s(Capture.Year, k=4),family=binomial, data=fal.all)
f5=gam(Interp~s(Capture.Year, k=5),family=binomial, data=fal.all)
f6=gam(Interp~s(Capture.Year, k=6),family=binomial, data=fal.all)
f7=gam(Interp~s(Capture.Year, k=7),family=binomial, data=fal.all)
f8=gam(Interp~s(Capture.Year, k=8),family=binomial, data=fal.all)
f9=gam(Interp~s(Capture.Year, k=9),family=binomial, data=fal.all)

anova(f3,f4,f5,f6,f7,f8,f9, test="Chisq")
### the model with 3 knots (model 1 in the output) is as good as any other.
plot(f3)
     
new.data=data.frame(Capture.Year=seq(1993,2017,1)) # just do this once
new.data$fall=predict.gam(f3, newdata=new.data, type="response") 
plot(new.data$fall) 

### Scab ###
sca.all<-subset(sdata, Capture.Location=="Scab Creek")

s3=gam(Interp~s(Capture.Year, k=3),family=binomial, data=sca.all) 
s4=gam(Interp~s(Capture.Year, k=4),family=binomial, data=sca.all)
s5=gam(Interp~s(Capture.Year, k=5),family=binomial, data=sca.all)
s6=gam(Interp~s(Capture.Year, k=6),family=binomial, data=sca.all)
s7=gam(Interp~s(Capture.Year, k=7),family=binomial, data=sca.all)
s8=gam(Interp~s(Capture.Year, k=8),family=binomial, data=sca.all)
s9=gam(Interp~s(Capture.Year, k=9),family=binomial, data=sca.all) 
s10=gam(Interp~s(Capture.Year, k=10),family=binomial, data=sca.all) 

anova(s3,s4,s5,s6,s7,s8,s9,s10, test="Chisq")
plot(s3)
### The model with 3 knots (model 1 in the output) is as good as any other

new.data$scab=predict.gam(s3, newdata=new.data, type="response") 
plot(new.data$scab) 

### muddy ###
mud.all<-subset(sdata, Capture.Location=="Muddy Creek")

m3=gam(Interp~s(Capture.Year, k=3),family=binomial, data=mud.all)
m4=gam(Interp~s(Capture.Year, k=4),family=binomial, data=mud.all)
m5=gam(Interp~s(Capture.Year, k=5),family=binomial, data=mud.all)
m6=gam(Interp~s(Capture.Year, k=6),family=binomial, data=mud.all)
m7=gam(Interp~s(Capture.Year, k=7),family=binomial, data=mud.all)
m8=gam(Interp~s(Capture.Year, k=8),family=binomial, data=mud.all)
m9=gam(Interp~s(Capture.Year, k=9),family=binomial, data=mud.all)
m10=gam(Interp~s(Capture.Year, k=10),family=binomial, data=mud.all)

anova(m3,m4,m5,m6,m7,m8,m9,m10, test="Chisq")

### The model with 6 knots (model 4 in the output) achieves the best balance of 
# low res. dev. and fewest knots

plot(m6)
new.data$mud=predict.gam(m6, newdata=new.data, type="response") 
plot(new.data$mud) 

### save estimates
names(new.data)[2:4]=c("f.fall","f.scab","f.mud")
Sero.Estimate=reshape(new.data,varying = 2:4,direction="long",idvar = "Capture.Year")
names(Sero.Estimate)[1:3]=c("year","region","Estimate")

Sero.Estimate[which(Sero.Estimate$region=="fall"),2]="Fall Creek"
Sero.Estimate[which(Sero.Estimate$region=="scab"),2]="Scab Creek"
Sero.Estimate[which(Sero.Estimate$region=="mud"),2]="Muddy Creek"

### check:
test<-merge(Sero.Estimate, sero.agg.loc.sub, all=T)
sero.agg.loc.sub<-test

### could plot all data, but looks better to be able to zoom in on the relevant years. Omitting earlier years
### doesn't affect interpretation. Subset further:
sero.agg.loc.sub<-subset(sero.agg.loc.sub, year>2004)

### create data frame with treatment years:
m1_line_data<-data.frame(xint=c(2006:2010), region="Muddy Creek")
s1_line_data<-data.frame(xint=c(2009:2010), region="Scab Creek")
f1_line_data<-data.frame(xint=c(2008:2009), region="Fall Creek")
line_data <- do.call("rbind",list(m1_line_data, s1_line_data, f1_line_data))

### specify order of panels by resetting factor levels:
neworder <- c("Muddy Creek","Scab Creek","Fall Creek")
sero.agg.loc.sub <- arrange(transform(sero.agg.loc.sub,
                           region=factor(region,levels=neworder)),region)

### plot

titlesize<-20
axistitlesize<-titlesize
prevsize<-15

tas3<-ggplot(data=sero.agg.loc.sub, aes(x=year, y=Prev))+
  geom_point(size=1.5)+
  geom_errorbar(data = sero.agg.loc.sub, mapping=aes(x=year, ymin=CI95lo, ymax=CI95hi),
                width=0, size=1.1, color="black")+
  geom_line(data=sero.agg.loc.sub, mapping=aes(x=year,y=Estimate),size=0.8, color="red")+
  geom_vline(data=line_data, aes(xintercept=xint), linetype="dotted",color="grey50",size=0.9) +
  facet_wrap(~region)+
  scale_x_continuous("",seq(2000,2015,5),limits = c(2005,2018))+
  scale_y_continuous(limits = c(0,1))+
  ylab("Seroprevalence")+
  theme_bw()+
  theme(axis.title.y = element_text(size=axistitlesize, margin = margin(r=10,l=10)),
        axis.text.x = element_text(size = axistitlesize, angle = 45, margin=margin(t=30)), #year values
        axis.text.y = element_text(size = prevsize), #prevalence
        strip.text = element_text(size=titlesize, hjust=-0),
        strip.background = element_blank(),
        panel.border = element_blank(),
        panel.grid.major = element_blank(),
        panel.grid.minor = element_blank())+
  annotate("segment", x=-Inf, xend=Inf, y=-Inf, yend=-Inf)+
  annotate("segment", x=-Inf, xend=-Inf, y=-Inf, yend=Inf) 
tas3

### to write TIFF:  
# tiff("figure 4 test and slaughter2.tiff",width=3000, height = 1000,units="px",res=275)
# tas3
# dev.off()

### end
