# Supplementary material for: Winter feeding of elk in the Greater Yellowstone Ecosystem and its effects on disease dynamics
Source: Philos Trans R Soc Lond B Biol Sci. 2018 Mar 12;373(1745):20170093. doi: 10.1098/rstb.2017.0093 (PMC5882999; doi:10.1098/rstb.2017.0093)
Supplement: R code for feeding end dates in relation to seroprevalence at feedgrounds (fig 5) [file rstb20170093supp3.csv]

Feedground	Year	End
Dell Creek	1983	193
Greys River	1983	194
Dell Creek	1984	189
Greys River	1984	189
Dell Creek	1985	177
Greys River	1985	169
Dell Creek	1986	185
Greys River	1986	169
Dell Creek	1987	174
Greys River	1987	171
Dell Creek	1988	171
Greys River	1988	168
Dell Creek	1989	181
Greys River	1989	172
Dell Creek	1990	166
Greys River	1990	162
Dell Creek	1991	173
Greys River	1991	174
Dell Creek	1992	157
Greys River	1992	152
Dell Creek	1993	188
Greys River	1993	174
Dell Creek	1994	171
Greys River	1994	157
Dell Creek	1995	179
Greys River	1995	168
Dell Creek	1996	181
Greys River	1996	181
Dell Creek	1997	190
Greys River	1997	181
Dell Creek	1998	173
Greys River	1998	178
Dell Creek	1999	187
Greys River	1999	178
Dell Creek	2000	172
Greys River	2000	172
Dell Creek	2001	171
Greys River	2001	167
Dell Creek	2002	176
Greys River	2002	170
Dell Creek	2003	167
Greys River	2003	165
Dell Creek	2004	158
Greys River	2004	157
Dell Creek	2005	173
Greys River	2005	168
Dell Creek	2006	181
Greys River	2006	175
Dell Creek	2007	165
Greys River	2007	164
Dell Creek	2008	191
Greys River	2008	181
Dell Creek	2009	174
Greys River	2009	172
Dell Creek	2010	167
Greys River	2010	167
Dell Creek	2011	195
Greys River	2011	181
Dell Creek	2012	163
Greys River	2012	156
Dell Creek	2013	169
Greys River	2013	153
Dell Creek	2014	181
Greys River	2014	166
Dell Creek	2015	163
Greys River	2015	137
Greys River	2016	NA
Dell Creek	2016	NA
