# Supplementary material for: Winter feeding of elk in the Greater Yellowstone Ecosystem and its effects on disease dynamics
Source: Philos Trans R Soc Lond B Biol Sci. 2018 Mar 12;373(1745):20170093. doi: 10.1098/rstb.2017.0093 (PMC5882999; doi:10.1098/rstb.2017.0093)
Supplement: R code. Function to create prevalence estimates by location and year. [file rstb20170093supp4.R]

# This software has been approved for release by the U.S. Geological Survey (USGS). 
# Although the software has been subjected to rigorous review, the USGS reserves 
# the right to update the software as needed pursuant to further analysis and 
# review. No warranty, expressed or implied, is made by the USGS or the U.S. 
# Government as to the functionality of the software and related material nor 
# shall the fact of release constitute any such warranty. Furthermore, the 
# software is released on condition that neither the USGS nor the U.S. Government 
# shall be held liable for any damages resulting from its authorized or 
# unauthorized use.

agg.sero <- function(year, state, disease, region){
  # custom function to aggregate and summarize seroprevalence data
  # data must be in "long" form (i.e. row per individual test)
  #
  #  year = year of the sample (numeric)
  #  state =  factor variable of the state where the sample came from
  #  disease = N or P for negative or positive test result
  #  region = column vector in the dataframe to use as the region
  #
  #  Returns:
  #  dataframe with a row per region per year and the average sero, N, & Clopper-Pearson CIs.


  require(plyr)
  region.list <- unique(region)

  #make it a dataframe for counting
  dat <- data.frame(year = year, state = state, disease = disease,
                    region = region)

  # count the positives
  tmppos <- count(dat[dat$disease == "P",],
                  vars = c("region", "state", "year"))
  names(tmppos) <- c("region","state", "year", "pos")
  # count the negatives
  tmpneg <- count(dat[dat$disease == "N",],
                  vars = c("region", "state", "year"))
  names(tmpneg) <- c("region","state", "year", "neg")

  # join them
  agg <- join(tmppos, tmpneg, type = "full", match = "all")

  # fill in the zeros
  agg$pos[is.na(agg$pos) == T] <- 0
  agg$neg[is.na(agg$neg) == T] <- 0
  agg$N <- agg$pos + agg$neg

  # Calculate prevalence and 50 & 95 % cis
  agg$Prev <- agg$pos / agg$N
  agg$CI50lo <- NA
  agg$CI50hi <- NA
  agg$CI95lo <- NA
  agg$CI95hi <- NA

  for(i in 1:dim(agg)[1]){
    tmp50 <- binom.test(agg$pos[i], agg$N[i], conf.level = 0.5)
    tmp95 <- binom.test(agg$pos[i], agg$N[i], conf.level = 0.95)
    agg$CI50lo[i] <- tmp50$conf.int[1]
    agg$CI50hi[i] <- tmp50$conf.int[2]
    agg$CI95lo[i] <- tmp95$conf.int[1]
    agg$CI95hi[i] <- tmp95$conf.int[2]
  }

  return(agg)

}
