# Supplementary material for: Winter feeding of elk in the Greater Yellowstone Ecosystem and its effects on disease dynamics
Source: Philos Trans R Soc Lond B Biol Sci. 2018 Mar 12;373(1745):20170093. doi: 10.1098/rstb.2017.0093 (PMC5882999; doi:10.1098/rstb.2017.0093)
Supplement: R code. Function to create a smoother line using generalised additive models. [file rstb20170093supp5.R]

# This software has been approved for release by the U.S. Geological Survey (USGS). 
# Although the software has been subjected to rigorous review, the USGS reserves 
# the right to update the software as needed pursuant to further analysis and 
# review. No warranty, expressed or implied, is made by the USGS or the U.S. 
# Government as to the functionality of the software and related material nor 
# shall the fact of release constitute any such warranty. Furthermore, the 
# software is released on condition that neither the USGS nor the U.S. Government 
# shall be held liable for any damages resulting from its authorized or 
# unauthorized use.

pred.sero <- function(year, state, region, disease, line, gam.smooth){
  # custom function to predict the seroprevalence per region per year
  #
  # data must be in "long" form (i.e. row per individual test)
  #
  #  Year = Year of the sample (numeric)
  #  state =  factor variable of the State of the sample
  #  disease = N or P for neg or positive test result
  #  region = column vector in the dataframe to use as the region
  #  line = T if you want a linear regression on time (logit scale)
  #  gam.smooth = T if you want a gam smoother on time
  #
  #  Returns:
  #  dataframe with a row per region per year and the predicted sero & CIs.

  require(mgcv)
  require(arm)
  require(plyr)

  # Function to see if an object exists.
  testObject <- function(object){
    exists(as.character(substitute(object)))
  }

  #make it a dataframe
  dat <- data.frame(year = year,
                    state = state,
                    disease = disease,
                    region = region)
  dat$y <- 0
  dat$y[dat$disease == "P"] <- 1

  # pre-allocate a new dataframe of predictions
  region.list <- unique(region)
  pred <- expand.grid(year = seq(min(year), max(year), by = 1),
                      region = region.list)

  # fill this one up during the loop then join to the complete data.frame
  newdat.all <- data.frame(year = NA, prev = NA, CIlo = NA,
                           CIhi = NA, region = NA, converged = NA)


  if(line == T){  #Run the model and generate predictions
    for (i in region.list){
      # run a model per region
      tmp <- dat[dat$region == i, ]
      # only run it if there are some positives
      if(sum(tmp$y) > 0){
        try({mod <- glm(y ~ year, family = quasibinomial, data = tmp)
        # create predictions
        newdat1 <- data.frame(year = seq(min(tmp$year), max(tmp$year), 1))
        mod.pr <- predict(mod, type = "link", se.fit = T, newdat = newdat1)
        }, silent = T)

        if(testObject(mod.pr)){
          newdat1$prev <- invlogit(mod.pr$fit)
          newdat1$CIlo <- invlogit(mod.pr$fit - 1.96*mod.pr$se.fit)
          newdat1$CIhi <- invlogit(mod.pr$fit + 1.96*mod.pr$se.fit)
          newdat1$region <- i
          newdat1$converged <- mod$converged
          newdat.all <- rbind(newdat.all, newdat1)
          rm(newdat1)
        }
        rm(mod, mod.pr, tmp)
      }
    }
    pred <- join(pred, newdat.all, type = "left", by = c("region", "year"),
                 match = "first")
  }
  #browser()
  if(gam.smooth == T){ # add in a gam smoother
    for (i in region.list){
      tmp <- dat[dat$region == i, ]
      # only run it if there are some positives
      if(sum(tmp$y) > 0){
        try({mod <- gam(y ~ s(year, k=knumber, bs=splinetype), family = fam, data = tmp)
        newdat1 <- data.frame(year = seq(min(tmp$year), max(tmp$year), 1))
        mod.pr <- predict(mod, type = "link", se.fit = T, newdata = newdat1)
        }, silent = T)

        if(testObject(mod.pr)){
          newdat1$prev <- invlogit(mod.pr$fit)
          newdat1$CIlo <- invlogit(mod.pr$fit - 1.96*mod.pr$se.fit)
          newdat1$CIhi <- invlogit(mod.pr$fit + 1.96*mod.pr$se.fit)
          newdat1$region <- i
          newdat1$converged <- mod$converged
          newdat.all <- rbind(newdat.all, newdat1)
          rm(newdat1)
        }
        rm(mod, mod.pr)
      }
      rm(tmp)
    }
    pred <- join(pred, newdat.all, type = "left", by = c("region", "year"),
                 match = "first")
   }
  return(pred)
}
