# Supplementary material for: Winter feeding of elk in the Greater Yellowstone Ecosystem and its effects on disease dynamics
Source: Philos Trans R Soc Lond B Biol Sci. 2018 Mar 12;373(1745):20170093. doi: 10.1098/rstb.2017.0093 (PMC5882999; doi:10.1098/rstb.2017.0093)
Supplement: Unfed elk herd serology data. [file rstb20170093supp6.csv]

Capture.Year	Interp	State	Capture.Location	Type
1991	N	WY	Clark's Fork	Unfed
1991	N	WY	Clark's Fork	Unfed
1991	N	WY	Clark's Fork	Unfed
1991	N	WY	Clark's Fork	Unfed
1991	N	WY	Clark's Fork	Unfed
1991	N	WY	Clark's Fork	Unfed
1991	N	WY	Clark's Fork	Unfed
1991	N	WY	Clark's Fork	Unfed
1991	N	WY	Clark's Fork	Unfed
1991	N	WY	Clark's Fork	Unfed
1991	N	WY	Clark's Fork	Unfed
1991	N	WY	Clark's Fork	Unfed
1991	N	WY	Clark's Fork	Unfed
1991	N	WY	Clark's Fork	Unfed
1991	N	WY	Clark's Fork	Unfed
1991	N	WY	Clark's Fork	Unfed
1991	N	WY	Clark's Fork	Unfed
1991	N	WY	Clark's Fork	Unfed
1991	N	WY	Clark's Fork	Unfed
1991	N	WY	Clark's Fork	Unfed
1991	N	WY	Clark's Fork	Unfed
1991	N	WY	Clark's Fork	Unfed
1991	N	WY	Clark's Fork	Unfed
1991	N	WY	Clark's Fork	Unfed
1991	N	WY	Clark's Fork	Unfed
1991	N	WY	Clark's Fork	Unfed
1991	N	WY	Clark's Fork	Unfed
1991	N	WY	Clark's Fork	Unfed
1991	N	WY	Clark's Fork	Unfed
1991	N	WY	Clark's Fork	Unfed
1991	N	WY	Clark's Fork	Unfed
1991	N	WY	Clark's Fork	Unfed
1991	N	WY	Clark's Fork	Unfed
1991	N	WY	Clark's Fork	Unfed
1991	N	WY	Clark's Fork	Unfed
1991	N	WY	Clark's Fork	Unfed
1991	N	WY	Clark's Fork	Unfed
1991	N	WY	Clark's Fork	Unfed
1991	N	WY	Clark's Fork	Unfed
1991	N	WY	Clark's Fork	Unfed
1991	N	WY	Clark's Fork	Unfed
1991	N	WY	Clark's Fork	Unfed
1991	N	WY	Clark's Fork	Unfed
1991	N	WY	Clark's Fork	Unfed
1991	N	WY	Clark's Fork	Unfed
1991	N	WY	Clark's Fork	Unfed
1991	N	WY	Clark's Fork	Unfed
1991	N	WY	Clark's Fork	Unfed
1991	N	WY	Clark's Fork	Unfed
1991	N	WY	Clark's Fork	Unfed
1991	N	WY	Clark's Fork	Unfed
1991	N	WY	Clark's Fork	Unfed
1991	N	WY	Clark's Fork	Unfed
1991	N	WY	Clark's Fork	Unfed
1991	N	WY	Clark's Fork	Unfed
1991	N	WY	Clark's Fork	Unfed
1991	N	WY	Clark's Fork	Unfed
1991	N	WY	Clark's Fork	Unfed
1991	N	WY	Cody	Unfed
1991	N	WY	Cody	Unfed
1991	N	WY	Cody	Unfed
1991	N	WY	Cody	Unfed
1991	N	WY	Cody	Unfed
1991	N	WY	Cody	Unfed
1991	N	WY	Cody	Unfed
1991	N	WY	Cody	Unfed
1991	N	WY	Cody	Unfed
1991	N	WY	Cody	Unfed
1991	N	WY	Cody	Unfed
1991	N	WY	Cody	Unfed
1991	N	WY	Cody	Unfed
1991	N	WY	Cody	Unfed
1991	N	WY	Cody	Unfed
1991	N	WY	Cody	Unfed
1991	N	WY	Cody	Unfed
1991	N	WY	Cody	Unfed
1991	N	WY	Cody	Unfed
1991	N	WY	Cody	Unfed
1991	N	WY	Cody	Unfed
1991	N	WY	Cody	Unfed
1991	N	WY	Cody	Unfed
1991	N	WY	Cody	Unfed
1991	N	WY	Cody	Unfed
1991	N	WY	Cody	Unfed
1991	N	WY	Cody	Unfed
1991	N	WY	Cody	Unfed
1991	N	WY	Cody	Unfed
1991	N	WY	Cody	Unfed
1991	N	WY	Cody	Unfed
1991	N	WY	Cody	Unfed
1991	N	WY	Cody	Unfed
1991	N	WY	Cody	Unfed
1991	N	WY	Cody	Unfed
1991	N	WY	Cody	Unfed
1991	N	WY	Cody	Unfed
1991	N	WY	Cody	Unfed
1991	N	WY	Cody	Unfed
1991	N	WY	Cody	Unfed
1991	N	WY	Cody	Unfed
1991	N	WY	Cody	Unfed
1991	N	WY	Cody	Unfed
1991	N	WY	Cody	Unfed
1991	N	WY	Cody	Unfed
1991	N	WY	Cody	Unfed
1991	N	WY	Cody	Unfed
1991	N	WY	Cody	Unfed
1991	N	WY	Cody	Unfed
1991	N	WY	Cody	Unfed
1991	N	WY	Cody	Unfed
1991	N	WY	Cody	Unfed
1991	N	WY	Cody	Unfed
1991	N	WY	Cody	Unfed
1991	P	WY	Cody	Unfed
1992	N	WY	Clark's Fork	Unfed
1992	N	WY	Clark's Fork	Unfed
1992	N	WY	Clark's Fork	Unfed
1992	N	WY	Clark's Fork	Unfed
1992	N	WY	Clark's Fork	Unfed
1992	N	WY	Clark's Fork	Unfed
1992	N	WY	Clark's Fork	Unfed
1992	N	WY	Clark's Fork	Unfed
1992	N	WY	Clark's Fork	Unfed
1992	N	WY	Clark's Fork	Unfed
1992	N	WY	Clark's Fork	Unfed
1992	N	WY	Clark's Fork	Unfed
1992	N	WY	Clark's Fork	Unfed
1992	N	WY	Clark's Fork	Unfed
1992	N	WY	Clark's Fork	Unfed
1992	N	WY	Clark's Fork	Unfed
1992	N	WY	Clark's Fork	Unfed
1992	N	WY	Clark's Fork	Unfed
1992	N	WY	Clark's Fork	Unfed
1992	N	WY	Clark's Fork	Unfed
1992	N	WY	Cody	Unfed
1992	N	WY	Cody	Unfed
1992	N	WY	Cody	Unfed
1992	N	WY	Cody	Unfed
1992	N	WY	Cody	Unfed
1992	N	WY	Cody	Unfed
1992	N	WY	Cody	Unfed
1992	N	WY	Cody	Unfed
1992	N	WY	Cody	Unfed
1992	N	WY	Cody	Unfed
1992	N	WY	Cody	Unfed
1992	N	WY	Cody	Unfed
1992	N	WY	Cody	Unfed
1992	N	WY	Cody	Unfed
1992	N	WY	Cody	Unfed
1992	N	WY	Cody	Unfed
1992	N	WY	Cody	Unfed
1992	N	WY	Cody	Unfed
1992	N	WY	Cody	Unfed
1992	N	WY	Cody	Unfed
1992	N	WY	Cody	Unfed
1992	N	WY	Cody	Unfed
1992	N	WY	Cody	Unfed
1992	N	WY	Cody	Unfed
1992	N	WY	Cody	Unfed
1992	N	WY	Cody	Unfed
1992	N	WY	Cody	Unfed
1992	N	WY	Cody	Unfed
1992	N	WY	Cody	Unfed
1992	N	WY	Cody	Unfed
1992	N	WY	Cody	Unfed
1992	N	WY	Cody	Unfed
1992	N	WY	Cody	Unfed
1992	N	WY	Cody	Unfed
1992	N	WY	Cody	Unfed
1992	N	WY	Cody	Unfed
1992	N	WY	Cody	Unfed
1992	N	WY	Cody	Unfed
1992	N	WY	Cody	Unfed
1992	N	WY	Cody	Unfed
1992	N	WY	Cody	Unfed
1992	N	WY	Cody	Unfed
1992	N	WY	Cody	Unfed
1992	N	WY	Cody	Unfed
1992	N	WY	Cody	Unfed
1992	N	WY	Cody	Unfed
1992	N	WY	Cody	Unfed
1992	N	WY	Cody	Unfed
1992	N	WY	Cody	Unfed
1992	N	WY	Cody	Unfed
1992	N	WY	Cody	Unfed
1992	N	WY	Cody	Unfed
1992	N	WY	Cody	Unfed
1992	N	WY	Cody	Unfed
1992	N	WY	Cody	Unfed
1992	N	WY	Cody	Unfed
1992	N	WY	Cody	Unfed
1992	N	WY	Cody	Unfed
1992	N	WY	Cody	Unfed
1992	N	WY	Cody	Unfed
1992	N	WY	Cody	Unfed
1992	N	WY	Cody	Unfed
1992	N	WY	Cody	Unfed
1992	N	WY	Cody	Unfed
1992	N	WY	Cody	Unfed
1992	N	WY	Cody	Unfed
1992	N	WY	Cody	Unfed
1992	N	WY	Cody	Unfed
1992	N	WY	Cody	Unfed
1992	N	WY	Cody	Unfed
1992	N	WY	Cody	Unfed
1992	N	WY	Cody	Unfed
1992	N	WY	Cody	Unfed
1992	N	WY	Cody	Unfed
1992	N	WY	Cody	Unfed
1992	N	WY	Cody	Unfed
1992	N	WY	Cody	Unfed
1992	N	WY	Cody	Unfed
1992	N	WY	Cody	Unfed
1992	N	WY	Cody	Unfed
1992	N	WY	Cody	Unfed
1992	N	WY	Cody	Unfed
1992	N	WY	Cody	Unfed
1992	N	WY	Cody	Unfed
1992	N	WY	Cody	Unfed
1992	N	WY	Cody	Unfed
1992	N	WY	Cody	Unfed
1992	N	WY	Cody	Unfed
1992	N	WY	Cody	Unfed
1992	N	WY	Cody	Unfed
1992	N	WY	Cody	Unfed
1992	N	WY	Wiggins Fork	Unfed
1992	N	WY	Wiggins Fork	Unfed
1992	N	WY	Wiggins Fork	Unfed
1992	N	WY	Wiggins Fork	Unfed
1992	N	WY	Wiggins Fork	Unfed
1992	N	WY	Wiggins Fork	Unfed
1992	N	WY	Wiggins Fork	Unfed
1992	N	WY	Wiggins Fork	Unfed
1992	N	WY	Wiggins Fork	Unfed
1992	N	WY	Wiggins Fork	Unfed
1992	N	WY	Wiggins Fork	Unfed
1992	N	WY	Wiggins Fork	Unfed
1992	N	WY	Wiggins Fork	Unfed
1992	N	WY	Wiggins Fork	Unfed
1992	N	WY	Wiggins Fork	Unfed
1992	N	WY	Wiggins Fork	Unfed
1992	N	WY	Wiggins Fork	Unfed
1992	N	WY	Wiggins Fork	Unfed
1992	N	WY	Wiggins Fork	Unfed
1992	N	WY	Wiggins Fork	Unfed
1992	N	WY	Wiggins Fork	Unfed
1992	N	WY	Wiggins Fork	Unfed
1992	N	WY	Wiggins Fork	Unfed
1992	N	WY	Wiggins Fork	Unfed
1992	N	WY	Wiggins Fork	Unfed
1992	N	WY	Wiggins Fork	Unfed
1992	N	WY	Wiggins Fork	Unfed
1992	N	WY	Wiggins Fork	Unfed
1992	N	WY	Wiggins Fork	Unfed
1992	N	WY	Wiggins Fork	Unfed
1992	N	WY	Wiggins Fork	Unfed
1992	N	WY	Wiggins Fork	Unfed
1992	N	WY	Wiggins Fork	Unfed
1992	N	WY	Wiggins Fork	Unfed
1992	N	WY	Wiggins Fork	Unfed
1992	N	WY	Wiggins Fork	Unfed
1992	N	WY	Wiggins Fork	Unfed
1992	N	WY	Wiggins Fork	Unfed
1992	N	WY	Wiggins Fork	Unfed
1992	N	WY	Wiggins Fork	Unfed
1992	N	WY	Wiggins Fork	Unfed
1992	N	WY	Wiggins Fork	Unfed
1992	N	WY	Wiggins Fork	Unfed
1992	N	WY	Wiggins Fork	Unfed
1992	N	WY	Wiggins Fork	Unfed
1992	N	WY	Wiggins Fork	Unfed
1992	N	WY	Wiggins Fork	Unfed
1992	N	WY	Wiggins Fork	Unfed
1992	N	WY	Wiggins Fork	Unfed
1992	P	WY	Clark's Fork	Unfed
1992	P	WY	Cody	Unfed
1992	P	WY	Cody	Unfed
1992	P	WY	Wiggins Fork	Unfed
1992	P	WY	Wiggins Fork	Unfed
1993	N	WY	Clark's Fork	Unfed
1993	N	WY	Clark's Fork	Unfed
1993	N	WY	Clark's Fork	Unfed
1993	N	WY	Clark's Fork	Unfed
1993	N	WY	Clark's Fork	Unfed
1993	N	WY	Clark's Fork	Unfed
1993	N	WY	Clark's Fork	Unfed
1993	N	WY	Clark's Fork	Unfed
1993	N	WY	Clark's Fork	Unfed
1993	N	WY	Clark's Fork	Unfed
1993	N	WY	Clark's Fork	Unfed
1993	N	WY	Clark's Fork	Unfed
1993	N	WY	Clark's Fork	Unfed
1993	N	WY	Clark's Fork	Unfed
1993	N	WY	Clark's Fork	Unfed
1993	N	WY	Clark's Fork	Unfed
1993	N	WY	Clark's Fork	Unfed
1993	N	WY	Clark's Fork	Unfed
1993	N	WY	Clark's Fork	Unfed
1993	N	WY	Clark's Fork	Unfed
1993	N	WY	Clark's Fork	Unfed
1993	N	WY	Clark's Fork	Unfed
1993	N	WY	Cody	Unfed
1993	N	WY	Cody	Unfed
1993	N	WY	Cody	Unfed
1993	N	WY	Cody	Unfed
1993	N	WY	Cody	Unfed
1993	N	WY	Cody	Unfed
1993	N	WY	Cody	Unfed
1993	N	WY	Cody	Unfed
1993	N	WY	Cody	Unfed
1993	N	WY	Cody	Unfed
1993	N	WY	Cody	Unfed
1993	N	WY	Cody	Unfed
1993	N	WY	Cody	Unfed
1993	N	WY	Cody	Unfed
1993	N	WY	Cody	Unfed
1993	N	WY	Cody	Unfed
1993	N	WY	Cody	Unfed
1993	N	WY	Cody	Unfed
1993	N	WY	Cody	Unfed
1993	N	WY	Cody	Unfed
1993	N	WY	Cody	Unfed
1993	N	WY	Cody	Unfed
1993	N	WY	Cody	Unfed
1993	N	WY	Cody	Unfed
1993	N	WY	Cody	Unfed
1993	N	WY	Cody	Unfed
1993	N	WY	Cody	Unfed
1993	N	WY	Cody	Unfed
1993	N	WY	Cody	Unfed
1993	N	WY	Cody	Unfed
1993	N	WY	Cody	Unfed
1993	N	WY	Cody	Unfed
1993	N	WY	Cody	Unfed
1993	N	WY	Cody	Unfed
1993	N	WY	Cody	Unfed
1993	N	WY	Cody	Unfed
1993	N	WY	Cody	Unfed
1993	N	WY	Cody	Unfed
1993	N	WY	Cody	Unfed
1993	N	WY	Wiggins Fork	Unfed
1993	N	WY	Wiggins Fork	Unfed
1993	N	WY	Wiggins Fork	Unfed
1993	N	WY	Wiggins Fork	Unfed
1993	N	WY	Wiggins Fork	Unfed
1993	N	WY	Wiggins Fork	Unfed
1993	N	WY	Wiggins Fork	Unfed
1993	N	WY	Wiggins Fork	Unfed
1993	N	WY	Wiggins Fork	Unfed
1993	N	WY	Wiggins Fork	Unfed
1993	N	WY	Wiggins Fork	Unfed
1993	N	WY	Wiggins Fork	Unfed
1993	N	WY	Wiggins Fork	Unfed
1993	N	WY	Wiggins Fork	Unfed
1993	N	WY	Wiggins Fork	Unfed
1993	N	WY	Wiggins Fork	Unfed
1993	N	WY	Wiggins Fork	Unfed
1993	N	WY	Wiggins Fork	Unfed
1993	N	WY	Wiggins Fork	Unfed
1993	N	WY	Wiggins Fork	Unfed
1993	N	WY	Wiggins Fork	Unfed
1993	N	WY	Wiggins Fork	Unfed
1993	N	WY	Wiggins Fork	Unfed
1993	P	WY	Clark's Fork	Unfed
1993	P	WY	Cody	Unfed
1993	P	WY	Cody	Unfed
1993	P	WY	Wiggins Fork	Unfed
1993	P	WY	Wiggins Fork	Unfed
1994	N	WY	Clark's Fork	Unfed
1994	N	WY	Clark's Fork	Unfed
1994	N	WY	Clark's Fork	Unfed
1994	N	WY	Clark's Fork	Unfed
1994	N	WY	Clark's Fork	Unfed
1994	N	WY	Clark's Fork	Unfed
1994	N	WY	Clark's Fork	Unfed
1994	N	WY	Clark's Fork	Unfed
1994	N	WY	Clark's Fork	Unfed
1994	N	WY	Clark's Fork	Unfed
1994	N	WY	Clark's Fork	Unfed
1994	N	WY	Clark's Fork	Unfed
1994	N	WY	Clark's Fork	Unfed
1994	N	WY	Clark's Fork	Unfed
1994	N	WY	Clark's Fork	Unfed
1994	N	WY	Clark's Fork	Unfed
1994	N	WY	Clark's Fork	Unfed
1994	N	WY	Clark's Fork	Unfed
1994	N	WY	Clark's Fork	Unfed
1994	N	WY	Clark's Fork	Unfed
1994	N	WY	Clark's Fork	Unfed
1994	N	WY	Clark's Fork	Unfed
1994	N	WY	Clark's Fork	Unfed
1994	N	WY	Clark's Fork	Unfed
1994	N	WY	Clark's Fork	Unfed
1994	N	WY	Clark's Fork	Unfed
1994	N	WY	Clark's Fork	Unfed
1994	N	WY	Clark's Fork	Unfed
1994	N	WY	Clark's Fork	Unfed
1994	N	WY	Clark's Fork	Unfed
1994	N	WY	Clark's Fork	Unfed
1994	N	WY	Clark's Fork	Unfed
1994	N	WY	Clark's Fork	Unfed
1994	N	WY	Clark's Fork	Unfed
1994	N	WY	Clark's Fork	Unfed
1994	N	WY	Clark's Fork	Unfed
1994	N	WY	Clark's Fork	Unfed
1994	N	WY	Clark's Fork	Unfed
1994	N	WY	Clark's Fork	Unfed
1994	N	WY	Clark's Fork	Unfed
1994	N	WY	Clark's Fork	Unfed
1994	N	WY	Clark's Fork	Unfed
1994	N	WY	Clark's Fork	Unfed
1994	N	WY	Clark's Fork	Unfed
1994	N	WY	Clark's Fork	Unfed
1994	N	WY	Clark's Fork	Unfed
1994	N	WY	Clark's Fork	Unfed
1994	N	WY	Clark's Fork	Unfed
1994	N	WY	Clark's Fork	Unfed
1994	N	WY	Clark's Fork	Unfed
1994	N	WY	Clark's Fork	Unfed
1994	N	WY	Clark's Fork	Unfed
1994	N	WY	Clark's Fork	Unfed
1994	N	WY	Clark's Fork	Unfed
1994	N	WY	Clark's Fork	Unfed
1994	N	WY	Clark's Fork	Unfed
1994	N	WY	Clark's Fork	Unfed
1994	N	WY	Clark's Fork	Unfed
1994	N	WY	Clark's Fork	Unfed
1994	N	WY	Clark's Fork	Unfed
1994	N	WY	Clark's Fork	Unfed
1994	N	WY	Clark's Fork	Unfed
1994	N	WY	Clark's Fork	Unfed
1994	N	WY	Clark's Fork	Unfed
1994	N	WY	Clark's Fork	Unfed
1994	N	WY	Clark's Fork	Unfed
1994	N	WY	Clark's Fork	Unfed
1994	N	WY	Clark's Fork	Unfed
1994	N	WY	Clark's Fork	Unfed
1994	N	WY	Clark's Fork	Unfed
1994	N	WY	Clark's Fork	Unfed
1994	N	WY	Clark's Fork	Unfed
1994	N	WY	Clark's Fork	Unfed
1994	N	WY	Clark's Fork	Unfed
1994	N	WY	Clark's Fork	Unfed
1994	N	WY	Clark's Fork	Unfed
1994	N	WY	Clark's Fork	Unfed
1994	N	WY	Clark's Fork	Unfed
1994	N	WY	Clark's Fork	Unfed
1994	N	WY	Clark's Fork	Unfed
1994	N	WY	Clark's Fork	Unfed
1994	N	WY	Clark's Fork	Unfed
1994	N	WY	Clark's Fork	Unfed
1994	N	WY	Clark's Fork	Unfed
1994	N	WY	Clark's Fork	Unfed
1994	N	WY	Clark's Fork	Unfed
1994	N	WY	Clark's Fork	Unfed
1994	N	WY	Clark's Fork	Unfed
1994	N	WY	Clark's Fork	Unfed
1994	N	WY	Clark's Fork	Unfed
1994	N	WY	Clark's Fork	Unfed
1994	N	WY	Clark's Fork	Unfed
1994	N	WY	Clark's Fork	Unfed
1994	N	WY	Clark's Fork	Unfed
1994	N	WY	Clark's Fork	Unfed
1994	N	WY	Clark's Fork	Unfed
1994	N	WY	Clark's Fork	Unfed
1994	N	WY	Clark's Fork	Unfed
1994	N	WY	Clark's Fork	Unfed
1994	N	WY	Clark's Fork	Unfed
1994	N	WY	Clark's Fork	Unfed
1994	N	WY	Cody	Unfed
1994	N	WY	Cody	Unfed
1994	N	WY	Cody	Unfed
1994	N	WY	Cody	Unfed
1994	N	WY	Cody	Unfed
1994	N	WY	Cody	Unfed
1994	N	WY	Cody	Unfed
1994	N	WY	Cody	Unfed
1994	N	WY	Cody	Unfed
1994	N	WY	Cody	Unfed
1994	N	WY	Cody	Unfed
1994	N	WY	Cody	Unfed
1994	N	WY	Cody	Unfed
1994	N	WY	Cody	Unfed
1994	N	WY	Cody	Unfed
1994	N	WY	Cody	Unfed
1994	N	WY	Cody	Unfed
1994	N	WY	Cody	Unfed
1994	N	WY	Cody	Unfed
1994	N	WY	Cody	Unfed
1994	N	WY	Cody	Unfed
1994	N	WY	Cody	Unfed
1994	N	WY	Cody	Unfed
1994	N	WY	Cody	Unfed
1994	N	WY	Cody	Unfed
1994	N	WY	Cody	Unfed
1994	N	WY	Cody	Unfed
1994	N	WY	Cody	Unfed
1994	N	WY	Cody	Unfed
1994	N	WY	Cody	Unfed
1994	N	WY	Cody	Unfed
1994	N	WY	Cody	Unfed
1994	N	WY	Cody	Unfed
1994	N	WY	Cody	Unfed
1994	N	WY	Cody	Unfed
1994	N	WY	Cody	Unfed
1994	N	WY	Cody	Unfed
1994	N	WY	Cody	Unfed
1994	N	WY	Cody	Unfed
1994	N	WY	Cody	Unfed
1994	N	WY	Cody	Unfed
1994	N	WY	Cody	Unfed
1994	N	WY	Cody	Unfed
1994	N	WY	Cody	Unfed
1994	N	WY	Cody	Unfed
1994	N	WY	Cody	Unfed
1994	N	WY	Cody	Unfed
1994	N	WY	Cody	Unfed
1994	N	WY	Cody	Unfed
1994	N	WY	Cody	Unfed
1994	N	WY	Cody	Unfed
1994	N	WY	Cody	Unfed
1994	N	WY	Cody	Unfed
1994	N	WY	Cody	Unfed
1994	N	WY	Cody	Unfed
1994	N	WY	Cody	Unfed
1994	N	WY	Cody	Unfed
1994	N	WY	Cody	Unfed
1994	N	WY	Cody	Unfed
1994	N	WY	Cody	Unfed
1994	N	WY	Cody	Unfed
1994	N	WY	Cody	Unfed
1994	N	WY	Cody	Unfed
1994	N	WY	Cody	Unfed
1994	N	WY	Cody	Unfed
1994	N	WY	Cody	Unfed
1994	N	WY	Cody	Unfed
1994	N	WY	Cody	Unfed
1994	N	WY	Cody	Unfed
1994	N	WY	Cody	Unfed
1994	N	WY	Cody	Unfed
1994	N	WY	Cody	Unfed
1994	N	WY	Cody	Unfed
1994	N	WY	Cody	Unfed
1994	N	WY	Cody	Unfed
1994	N	WY	Cody	Unfed
1994	N	WY	Cody	Unfed
1994	N	WY	Cody	Unfed
1994	N	WY	Cody	Unfed
1994	N	WY	Cody	Unfed
1994	N	WY	Cody	Unfed
1994	N	WY	Cody	Unfed
1994	N	WY	Cody	Unfed
1994	N	WY	Cody	Unfed
1994	N	WY	Cody	Unfed
1994	N	WY	Cody	Unfed
1994	N	WY	Cody	Unfed
1994	N	WY	Cody	Unfed
1994	N	WY	Cody	Unfed
1994	N	WY	Cody	Unfed
1994	N	WY	Cody	Unfed
1994	N	WY	Cody	Unfed
1994	N	WY	Cody	Unfed
1994	N	WY	Cody	Unfed
1994	N	WY	Cody	Unfed
1994	N	WY	Cody	Unfed
1994	N	WY	Cody	Unfed
1994	N	WY	Cody	Unfed
1994	N	WY	Cody	Unfed
1994	N	WY	Cody	Unfed
1994	N	WY	Cody	Unfed
1994	N	WY	Cody	Unfed
1994	N	WY	Cody	Unfed
1994	N	WY	Cody	Unfed
1994	N	WY	Cody	Unfed
1994	N	WY	Cody	Unfed
1994	N	WY	Cody	Unfed
1994	N	WY	Cody	Unfed
1994	N	WY	Cody	Unfed
1994	N	WY	Cody	Unfed
1994	N	WY	Cody	Unfed
1994	N	WY	Cody	Unfed
1994	N	WY	Cody	Unfed
1994	N	WY	Cody	Unfed
1994	N	WY	Cody	Unfed
1994	N	WY	Cody	Unfed
1994	N	WY	Cody	Unfed
1994	N	WY	Cody	Unfed
1994	N	WY	Cody	Unfed
1994	N	WY	Cody	Unfed
1994	N	WY	Cody	Unfed
1994	N	WY	Cody	Unfed
1994	N	WY	Cody	Unfed
1994	N	WY	Cody	Unfed
1994	N	WY	Cody	Unfed
1994	N	WY	Cody	Unfed
1994	N	WY	Cody	Unfed
1994	N	WY	Cody	Unfed
1994	N	WY	Cody	Unfed
1994	N	WY	Cody	Unfed
1994	N	WY	Cody	Unfed
1994	N	WY	Wiggins Fork	Unfed
1994	N	WY	Wiggins Fork	Unfed
1994	N	WY	Wiggins Fork	Unfed
1994	N	WY	Wiggins Fork	Unfed
1994	N	WY	Wiggins Fork	Unfed
1994	N	WY	Wiggins Fork	Unfed
1994	N	WY	Wiggins Fork	Unfed
1994	N	WY	Wiggins Fork	Unfed
1994	N	WY	Wiggins Fork	Unfed
1994	N	WY	Wiggins Fork	Unfed
1994	N	WY	Wiggins Fork	Unfed
1994	N	WY	Wiggins Fork	Unfed
1994	N	WY	Wiggins Fork	Unfed
1994	N	WY	Wiggins Fork	Unfed
1994	N	WY	Wiggins Fork	Unfed
1994	N	WY	Wiggins Fork	Unfed
1994	N	WY	Wiggins Fork	Unfed
1994	N	WY	Wiggins Fork	Unfed
1994	N	WY	Wiggins Fork	Unfed
1994	N	WY	Wiggins Fork	Unfed
1994	N	WY	Wiggins Fork	Unfed
1994	N	WY	Wiggins Fork	Unfed
1994	N	WY	Wiggins Fork	Unfed
1994	N	WY	Wiggins Fork	Unfed
1994	N	WY	Wiggins Fork	Unfed
1994	N	WY	Wiggins Fork	Unfed
1994	N	WY	Wiggins Fork	Unfed
1994	N	WY	Wiggins Fork	Unfed
1994	N	WY	Wiggins Fork	Unfed
1994	N	WY	Wiggins Fork	Unfed
1994	N	WY	Wiggins Fork	Unfed
1994	N	WY	Wiggins Fork	Unfed
1994	N	WY	Wiggins Fork	Unfed
1994	N	WY	Wiggins Fork	Unfed
1994	N	WY	Wiggins Fork	Unfed
1994	N	WY	Wiggins Fork	Unfed
1994	N	WY	Wiggins Fork	Unfed
1994	N	WY	Wiggins Fork	Unfed
1994	N	WY	Wiggins Fork	Unfed
1994	N	WY	Wiggins Fork	Unfed
1994	N	WY	Wiggins Fork	Unfed
1994	N	WY	Wiggins Fork	Unfed
1994	N	WY	Wiggins Fork	Unfed
1994	N	WY	Wiggins Fork	Unfed
1994	N	WY	Wiggins Fork	Unfed
1994	N	WY	Wiggins Fork	Unfed
1994	N	WY	Wiggins Fork	Unfed
1994	N	WY	Wiggins Fork	Unfed
1994	N	WY	Wiggins Fork	Unfed
1994	N	WY	Wiggins Fork	Unfed
1994	N	WY	Wiggins Fork	Unfed
1994	N	WY	Wiggins Fork	Unfed
1994	N	WY	Wiggins Fork	Unfed
1994	N	WY	Wiggins Fork	Unfed
1994	N	WY	Wiggins Fork	Unfed
1994	N	WY	Wiggins Fork	Unfed
1994	N	WY	Wiggins Fork	Unfed
1994	N	WY	Wiggins Fork	Unfed
1994	N	WY	Wiggins Fork	Unfed
1994	N	WY	Wiggins Fork	Unfed
1994	N	WY	Wiggins Fork	Unfed
1994	N	WY	Wiggins Fork	Unfed
1994	N	WY	Wiggins Fork	Unfed
1994	N	WY	Wiggins Fork	Unfed
1994	N	WY	Wiggins Fork	Unfed
1994	N	WY	Wiggins Fork	Unfed
1994	N	WY	Wiggins Fork	Unfed
1994	N	WY	Wiggins Fork	Unfed
1994	N	WY	Wiggins Fork	Unfed
1994	N	WY	Wiggins Fork	Unfed
1994	N	WY	Wiggins Fork	Unfed
1994	N	WY	Wiggins Fork	Unfed
1994	N	WY	Wiggins Fork	Unfed
1994	N	WY	Wiggins Fork	Unfed
1994	N	WY	Wiggins Fork	Unfed
1994	N	WY	Wiggins Fork	Unfed
1994	N	WY	Wiggins Fork	Unfed
1994	N	WY	Wiggins Fork	Unfed
1994	N	WY	Wiggins Fork	Unfed
1994	N	WY	Wiggins Fork	Unfed
1994	N	WY	Wiggins Fork	Unfed
1994	N	WY	Wiggins Fork	Unfed
1994	N	WY	Wiggins Fork	Unfed
1994	N	WY	Wiggins Fork	Unfed
1994	N	WY	Wiggins Fork	Unfed
1994	N	WY	Wiggins Fork	Unfed
1994	N	WY	Wiggins Fork	Unfed
1994	N	WY	Wiggins Fork	Unfed
1994	N	WY	Wiggins Fork	Unfed
1994	N	WY	Wiggins Fork	Unfed
1994	N	WY	Wiggins Fork	Unfed
1994	N	WY	Wiggins Fork	Unfed
1994	N	WY	Wiggins Fork	Unfed
1994	N	WY	Wiggins Fork	Unfed
1994	N	WY	Wiggins Fork	Unfed
1994	N	WY	Wiggins Fork	Unfed
1994	N	WY	Wiggins Fork	Unfed
1994	N	WY	Wiggins Fork	Unfed
1994	N	WY	Wiggins Fork	Unfed
1994	N	WY	Wiggins Fork	Unfed
1994	N	WY	Wiggins Fork	Unfed
1994	N	WY	Wiggins Fork	Unfed
1994	N	WY	Wiggins Fork	Unfed
1994	N	WY	Wiggins Fork	Unfed
1994	N	WY	Wiggins Fork	Unfed
1994	N	WY	Wiggins Fork	Unfed
1994	N	WY	Wiggins Fork	Unfed
1994	N	WY	Wiggins Fork	Unfed
1994	N	WY	Wiggins Fork	Unfed
1994	N	WY	Wiggins Fork	Unfed
1994	N	WY	Wiggins Fork	Unfed
1994	N	WY	Wiggins Fork	Unfed
1994	N	WY	Wiggins Fork	Unfed
1994	N	WY	Wiggins Fork	Unfed
1994	N	WY	Wiggins Fork	Unfed
1994	N	WY	Wiggins Fork	Unfed
1994	N	WY	Wiggins Fork	Unfed
1994	N	WY	Wiggins Fork	Unfed
1994	N	WY	Wiggins Fork	Unfed
1994	N	WY	Wiggins Fork	Unfed
1994	N	WY	Wiggins Fork	Unfed
1994	N	WY	Wiggins Fork	Unfed
1994	N	WY	Wiggins Fork	Unfed
1994	N	WY	Wiggins Fork	Unfed
1994	N	WY	Wiggins Fork	Unfed
1994	N	WY	Wiggins Fork	Unfed
1994	N	WY	Wiggins Fork	Unfed
1994	N	WY	Wiggins Fork	Unfed
1994	N	WY	Wiggins Fork	Unfed
1994	N	WY	Wiggins Fork	Unfed
1994	N	WY	Wiggins Fork	Unfed
1994	N	WY	Wiggins Fork	Unfed
1994	N	WY	Wiggins Fork	Unfed
1994	N	WY	Wiggins Fork	Unfed
1994	N	WY	Wiggins Fork	Unfed
1994	N	WY	Wiggins Fork	Unfed
1994	N	WY	Wiggins Fork	Unfed
1994	N	WY	Wiggins Fork	Unfed
1994	N	WY	Wiggins Fork	Unfed
1994	N	WY	Wiggins Fork	Unfed
1994	N	WY	Wiggins Fork	Unfed
1994	N	WY	Wiggins Fork	Unfed
1994	N	WY	Wiggins Fork	Unfed
1994	N	WY	Wiggins Fork	Unfed
1994	N	WY	Wiggins Fork	Unfed
1994	N	WY	Wiggins Fork	Unfed
1994	N	WY	Wiggins Fork	Unfed
1994	N	WY	Wiggins Fork	Unfed
1994	N	WY	Wiggins Fork	Unfed
1994	N	WY	Wiggins Fork	Unfed
1994	N	WY	Wiggins Fork	Unfed
1994	N	WY	Wiggins Fork	Unfed
1994	N	WY	Wiggins Fork	Unfed
1994	N	WY	Wiggins Fork	Unfed
1994	N	WY	Wiggins Fork	Unfed
1994	N	WY	Wiggins Fork	Unfed
1994	N	WY	Wiggins Fork	Unfed
1994	N	WY	Wiggins Fork	Unfed
1994	N	WY	Wiggins Fork	Unfed
1994	N	WY	Wiggins Fork	Unfed
1994	N	WY	Wiggins Fork	Unfed
1994	N	WY	Wiggins Fork	Unfed
1994	N	WY	Wiggins Fork	Unfed
1994	N	WY	Wiggins Fork	Unfed
1994	N	WY	Wiggins Fork	Unfed
1994	N	WY	Wiggins Fork	Unfed
1994	N	WY	Wiggins Fork	Unfed
1994	N	WY	Wiggins Fork	Unfed
1994	N	WY	Wiggins Fork	Unfed
1994	N	WY	Wiggins Fork	Unfed
1994	N	WY	Wiggins Fork	Unfed
1994	N	WY	Wiggins Fork	Unfed
1994	N	WY	Wiggins Fork	Unfed
1994	N	WY	Wiggins Fork	Unfed
1994	N	WY	Wiggins Fork	Unfed
1994	N	WY	Wiggins Fork	Unfed
1994	N	WY	Wiggins Fork	Unfed
1994	N	WY	Wiggins Fork	Unfed
1994	N	WY	Wiggins Fork	Unfed
1994	N	WY	Wiggins Fork	Unfed
1994	N	WY	Wiggins Fork	Unfed
1994	N	WY	Wiggins Fork	Unfed
1994	N	WY	Wiggins Fork	Unfed
1994	N	WY	Wiggins Fork	Unfed
1994	N	WY	Wiggins Fork	Unfed
1994	N	WY	Wiggins Fork	Unfed
1994	N	WY	Wiggins Fork	Unfed
1994	N	WY	Wiggins Fork	Unfed
1994	N	WY	Wiggins Fork	Unfed
1994	N	WY	Wiggins Fork	Unfed
1994	N	WY	Wiggins Fork	Unfed
1994	N	WY	Wiggins Fork	Unfed
1994	N	WY	Wiggins Fork	Unfed
1994	N	WY	Wiggins Fork	Unfed
1994	N	WY	Wiggins Fork	Unfed
1994	N	WY	Wiggins Fork	Unfed
1994	N	WY	Wiggins Fork	Unfed
1994	N	WY	Wiggins Fork	Unfed
1994	N	WY	Wiggins Fork	Unfed
1994	N	WY	Wiggins Fork	Unfed
1994	N	WY	Wiggins Fork	Unfed
1994	N	WY	Wiggins Fork	Unfed
1994	N	WY	Wiggins Fork	Unfed
1994	N	WY	Wiggins Fork	Unfed
1994	N	WY	Wiggins Fork	Unfed
1994	N	WY	Wiggins Fork	Unfed
1994	N	WY	Wiggins Fork	Unfed
1994	N	WY	Wiggins Fork	Unfed
1994	N	WY	Wiggins Fork	Unfed
1994	N	WY	Wiggins Fork	Unfed
1994	N	WY	Wiggins Fork	Unfed
1994	N	WY	Wiggins Fork	Unfed
1994	N	WY	Wiggins Fork	Unfed
1994	N	WY	Wiggins Fork	Unfed
1994	N	WY	Wiggins Fork	Unfed
1994	N	WY	Wiggins Fork	Unfed
1994	N	WY	Wiggins Fork	Unfed
1994	N	WY	Wiggins Fork	Unfed
1994	P	WY	Clark's Fork	Unfed
1994	P	WY	Clark's Fork	Unfed
1994	P	WY	Cody	Unfed
1994	P	WY	Cody	Unfed
1994	P	WY	Cody	Unfed
1994	P	WY	Wiggins Fork	Unfed
1994	P	WY	Wiggins Fork	Unfed
1994	P	WY	Wiggins Fork	Unfed
1995	N	WY	Clark's Fork	Unfed
1995	N	WY	Clark's Fork	Unfed
1995	N	WY	Clark's Fork	Unfed
1995	N	WY	Clark's Fork	Unfed
1995	N	WY	Clark's Fork	Unfed
1995	N	WY	Clark's Fork	Unfed
1995	N	WY	Clark's Fork	Unfed
1995	N	WY	Clark's Fork	Unfed
1995	N	WY	Clark's Fork	Unfed
1995	N	WY	Clark's Fork	Unfed
1995	N	WY	Clark's Fork	Unfed
1995	N	WY	Clark's Fork	Unfed
1995	N	WY	Clark's Fork	Unfed
1995	N	WY	Clark's Fork	Unfed
1995	N	WY	Clark's Fork	Unfed
1995	N	WY	Clark's Fork	Unfed
1995	N	WY	Clark's Fork	Unfed
1995	N	WY	Clark's Fork	Unfed
1995	N	WY	Clark's Fork	Unfed
1995	N	WY	Clark's Fork	Unfed
1995	N	WY	Clark's Fork	Unfed
1995	N	WY	Clark's Fork	Unfed
1995	N	WY	Clark's Fork	Unfed
1995	N	WY	Clark's Fork	Unfed
1995	N	WY	Clark's Fork	Unfed
1995	N	WY	Clark's Fork	Unfed
1995	N	WY	Clark's Fork	Unfed
1995	N	WY	Clark's Fork	Unfed
1995	N	WY	Clark's Fork	Unfed
1995	N	WY	Clark's Fork	Unfed
1995	N	WY	Clark's Fork	Unfed
1995	N	WY	Clark's Fork	Unfed
1995	N	WY	Clark's Fork	Unfed
1995	N	WY	Clark's Fork	Unfed
1995	N	WY	Clark's Fork	Unfed
1995	N	WY	Clark's Fork	Unfed
1995	N	WY	Clark's Fork	Unfed
1995	N	WY	Clark's Fork	Unfed
1995	N	WY	Clark's Fork	Unfed
1995	N	WY	Clark's Fork	Unfed
1995	N	WY	Clark's Fork	Unfed
1995	N	WY	Clark's Fork	Unfed
1995	N	WY	Clark's Fork	Unfed
1995	N	WY	Clark's Fork	Unfed
1995	N	WY	Clark's Fork	Unfed
1995	N	WY	Clark's Fork	Unfed
1995	N	WY	Clark's Fork	Unfed
1995	N	WY	Clark's Fork	Unfed
1995	N	WY	Clark's Fork	Unfed
1995	N	WY	Clark's Fork	Unfed
1995	N	WY	Clark's Fork	Unfed
1995	N	WY	Clark's Fork	Unfed
1995	N	WY	Clark's Fork	Unfed
1995	N	WY	Clark's Fork	Unfed
1995	N	WY	Clark's Fork	Unfed
1995	N	WY	Clark's Fork	Unfed
1995	N	WY	Clark's Fork	Unfed
1995	N	WY	Clark's Fork	Unfed
1995	N	WY	Clark's Fork	Unfed
1995	N	WY	Clark's Fork	Unfed
1995	N	WY	Clark's Fork	Unfed
1995	N	WY	Clark's Fork	Unfed
1995	N	WY	Clark's Fork	Unfed
1995	N	WY	Clark's Fork	Unfed
1995	N	WY	Clark's Fork	Unfed
1995	N	WY	Clark's Fork	Unfed
1995	N	WY	Clark's Fork	Unfed
1995	N	WY	Clark's Fork	Unfed
1995	N	WY	Clark's Fork	Unfed
1995	N	WY	Clark's Fork	Unfed
1995	N	WY	Clark's Fork	Unfed
1995	N	WY	Clark's Fork	Unfed
1995	N	WY	Clark's Fork	Unfed
1995	N	WY	Clark's Fork	Unfed
1995	N	WY	Clark's Fork	Unfed
1995	N	WY	Clark's Fork	Unfed
1995	N	WY	Clark's Fork	Unfed
1995	N	WY	Clark's Fork	Unfed
1995	N	WY	Clark's Fork	Unfed
1995	N	WY	Clark's Fork	Unfed
1995	N	WY	Clark's Fork	Unfed
1995	N	WY	Clark's Fork	Unfed
1995	N	WY	Clark's Fork	Unfed
1995	N	WY	Clark's Fork	Unfed
1995	N	WY	Clark's Fork	Unfed
1995	N	WY	Clark's Fork	Unfed
1995	N	WY	Clark's Fork	Unfed
1995	N	WY	Clark's Fork	Unfed
1995	N	WY	Clark's Fork	Unfed
1995	N	WY	Clark's Fork	Unfed
1995	N	WY	Clark's Fork	Unfed
1995	N	WY	Clark's Fork	Unfed
1995	N	WY	Clark's Fork	Unfed
1995	N	WY	Clark's Fork	Unfed
1995	N	WY	Clark's Fork	Unfed
1995	N	WY	Clark's Fork	Unfed
1995	N	WY	Clark's Fork	Unfed
1995	N	WY	Clark's Fork	Unfed
1995	N	WY	Clark's Fork	Unfed
1995	N	WY	Cody	Unfed
1995	N	WY	Cody	Unfed
1995	N	WY	Cody	Unfed
1995	N	WY	Cody	Unfed
1995	N	WY	Cody	Unfed
1995	N	WY	Cody	Unfed
1995	N	WY	Cody	Unfed
1995	N	WY	Cody	Unfed
1995	N	WY	Cody	Unfed
1995	N	WY	Cody	Unfed
1995	N	WY	Cody	Unfed
1995	N	WY	Cody	Unfed
1995	N	WY	Cody	Unfed
1995	N	WY	Cody	Unfed
1995	N	WY	Cody	Unfed
1995	N	WY	Cody	Unfed
1995	N	WY	Cody	Unfed
1995	N	WY	Cody	Unfed
1995	N	WY	Cody	Unfed
1995	N	WY	Cody	Unfed
1995	N	WY	Cody	Unfed
1995	N	WY	Cody	Unfed
1995	N	WY	Cody	Unfed
1995	N	WY	Cody	Unfed
1995	N	WY	Cody	Unfed
1995	N	WY	Cody	Unfed
1995	N	WY	Cody	Unfed
1995	N	WY	Cody	Unfed
1995	N	WY	Cody	Unfed
1995	N	WY	Cody	Unfed
1995	N	WY	Cody	Unfed
1995	N	WY	Cody	Unfed
1995	N	WY	Cody	Unfed
1995	N	WY	Cody	Unfed
1995	N	WY	Cody	Unfed
1995	N	WY	Cody	Unfed
1995	N	WY	Cody	Unfed
1995	N	WY	Cody	Unfed
1995	N	WY	Cody	Unfed
1995	N	WY	Cody	Unfed
1995	N	WY	Cody	Unfed
1995	N	WY	Cody	Unfed
1995	N	WY	Cody	Unfed
1995	N	WY	Cody	Unfed
1995	N	WY	Cody	Unfed
1995	N	WY	Cody	Unfed
1995	N	WY	Cody	Unfed
1995	N	WY	Cody	Unfed
1995	N	WY	Cody	Unfed
1995	N	WY	Cody	Unfed
1995	N	WY	Cody	Unfed
1995	N	WY	Cody	Unfed
1995	N	WY	Cody	Unfed
1995	N	WY	Cody	Unfed
1995	N	WY	Cody	Unfed
1995	N	WY	Cody	Unfed
1995	N	WY	Cody	Unfed
1995	N	WY	Cody	Unfed
1995	N	WY	Cody	Unfed
1995	N	WY	Cody	Unfed
1995	N	WY	Cody	Unfed
1995	N	WY	Cody	Unfed
1995	N	WY	Cody	Unfed
1995	N	WY	Cody	Unfed
1995	N	WY	Cody	Unfed
1995	N	WY	Cody	Unfed
1995	N	WY	Cody	Unfed
1995	N	WY	Cody	Unfed
1995	N	WY	Cody	Unfed
1995	N	WY	Cody	Unfed
1995	N	WY	Cody	Unfed
1995	N	WY	Cody	Unfed
1995	N	WY	Cody	Unfed
1995	N	WY	Cody	Unfed
1995	N	WY	Cody	Unfed
1995	N	WY	Cody	Unfed
1995	N	WY	Cody	Unfed
1995	N	WY	Cody	Unfed
1995	N	WY	Cody	Unfed
1995	N	WY	Cody	Unfed
1995	N	WY	Cody	Unfed
1995	N	WY	Cody	Unfed
1995	N	WY	Cody	Unfed
1995	N	WY	Cody	Unfed
1995	N	WY	Cody	Unfed
1995	N	WY	Cody	Unfed
1995	N	WY	Cody	Unfed
1995	N	WY	Cody	Unfed
1995	N	WY	Cody	Unfed
1995	N	WY	Cody	Unfed
1995	N	WY	Cody	Unfed
1995	N	WY	Cody	Unfed
1995	N	WY	Cody	Unfed
1995	N	WY	Cody	Unfed
1995	N	WY	Cody	Unfed
1995	N	WY	Cody	Unfed
1995	N	WY	Cody	Unfed
1995	N	WY	Cody	Unfed
1995	N	WY	Cody	Unfed
1995	N	WY	Wiggins Fork	Unfed
1995	N	WY	Wiggins Fork	Unfed
1995	N	WY	Wiggins Fork	Unfed
1995	N	WY	Wiggins Fork	Unfed
1995	N	WY	Wiggins Fork	Unfed
1995	N	WY	Wiggins Fork	Unfed
1995	N	WY	Wiggins Fork	Unfed
1995	N	WY	Wiggins Fork	Unfed
1995	N	WY	Wiggins Fork	Unfed
1995	N	WY	Wiggins Fork	Unfed
1995	N	WY	Wiggins Fork	Unfed
1995	N	WY	Wiggins Fork	Unfed
1995	N	WY	Wiggins Fork	Unfed
1995	N	WY	Wiggins Fork	Unfed
1995	N	WY	Wiggins Fork	Unfed
1995	N	WY	Wiggins Fork	Unfed
1995	N	WY	Wiggins Fork	Unfed
1995	N	WY	Wiggins Fork	Unfed
1995	N	WY	Wiggins Fork	Unfed
1995	N	WY	Wiggins Fork	Unfed
1995	N	WY	Wiggins Fork	Unfed
1995	N	WY	Wiggins Fork	Unfed
1995	N	WY	Wiggins Fork	Unfed
1995	N	WY	Wiggins Fork	Unfed
1995	N	WY	Wiggins Fork	Unfed
1995	N	WY	Wiggins Fork	Unfed
1995	N	WY	Wiggins Fork	Unfed
1995	N	WY	Wiggins Fork	Unfed
1995	N	WY	Wiggins Fork	Unfed
1995	N	WY	Wiggins Fork	Unfed
1995	N	WY	Wiggins Fork	Unfed
1995	N	WY	Wiggins Fork	Unfed
1995	N	WY	Wiggins Fork	Unfed
1995	N	WY	Wiggins Fork	Unfed
1995	N	WY	Wiggins Fork	Unfed
1995	N	WY	Wiggins Fork	Unfed
1995	N	WY	Wiggins Fork	Unfed
1995	N	WY	Wiggins Fork	Unfed
1995	N	WY	Wiggins Fork	Unfed
1995	N	WY	Wiggins Fork	Unfed
1995	N	WY	Wiggins Fork	Unfed
1995	N	WY	Wiggins Fork	Unfed
1995	N	WY	Wiggins Fork	Unfed
1995	N	WY	Wiggins Fork	Unfed
1995	N	WY	Wiggins Fork	Unfed
1995	N	WY	Wiggins Fork	Unfed
1995	N	WY	Wiggins Fork	Unfed
1995	N	WY	Wiggins Fork	Unfed
1995	N	WY	Wiggins Fork	Unfed
1995	N	WY	Wiggins Fork	Unfed
1995	N	WY	Wiggins Fork	Unfed
1995	N	WY	Wiggins Fork	Unfed
1995	N	WY	Wiggins Fork	Unfed
1995	N	WY	Wiggins Fork	Unfed
1995	N	WY	Wiggins Fork	Unfed
1995	N	WY	Wiggins Fork	Unfed
1995	N	WY	Wiggins Fork	Unfed
1995	N	WY	Wiggins Fork	Unfed
1995	N	WY	Wiggins Fork	Unfed
1995	N	WY	Wiggins Fork	Unfed
1995	N	WY	Wiggins Fork	Unfed
1995	N	WY	Wiggins Fork	Unfed
1995	N	WY	Wiggins Fork	Unfed
1995	N	WY	Wiggins Fork	Unfed
1995	N	WY	Wiggins Fork	Unfed
1995	N	WY	Wiggins Fork	Unfed
1995	N	WY	Wiggins Fork	Unfed
1995	N	WY	Wiggins Fork	Unfed
1995	N	WY	Wiggins Fork	Unfed
1995	N	WY	Wiggins Fork	Unfed
1995	N	WY	Wiggins Fork	Unfed
1995	N	WY	Wiggins Fork	Unfed
1995	N	WY	Wiggins Fork	Unfed
1995	N	WY	Wiggins Fork	Unfed
1995	N	WY	Wiggins Fork	Unfed
1995	N	WY	Wiggins Fork	Unfed
1995	N	WY	Wiggins Fork	Unfed
1995	N	WY	Wiggins Fork	Unfed
1995	N	WY	Wiggins Fork	Unfed
1995	N	WY	Wiggins Fork	Unfed
1995	N	WY	Wiggins Fork	Unfed
1995	N	WY	Wiggins Fork	Unfed
1995	N	WY	Wiggins Fork	Unfed
1995	P	WY	Clark's Fork	Unfed
1995	P	WY	Clark's Fork	Unfed
1995	P	WY	Clark's Fork	Unfed
1995	P	WY	Clark's Fork	Unfed
1995	P	WY	Cody	Unfed
1995	P	WY	Cody	Unfed
1995	P	WY	Cody	Unfed
1995	P	WY	Wiggins Fork	Unfed
1995	P	WY	Wiggins Fork	Unfed
1996	N	WY	Clark's Fork	Unfed
1996	N	WY	Clark's Fork	Unfed
1996	N	WY	Clark's Fork	Unfed
1996	N	WY	Clark's Fork	Unfed
1996	N	WY	Clark's Fork	Unfed
1996	N	WY	Clark's Fork	Unfed
1996	N	WY	Clark's Fork	Unfed
1996	N	WY	Clark's Fork	Unfed
1996	N	WY	Clark's Fork	Unfed
1996	N	WY	Clark's Fork	Unfed
1996	N	WY	Clark's Fork	Unfed
1996	N	WY	Clark's Fork	Unfed
1996	N	WY	Clark's Fork	Unfed
1996	N	WY	Clark's Fork	Unfed
1996	N	WY	Clark's Fork	Unfed
1996	N	WY	Clark's Fork	Unfed
1996	N	WY	Clark's Fork	Unfed
1996	N	WY	Clark's Fork	Unfed
1996	N	WY	Clark's Fork	Unfed
1996	N	WY	Clark's Fork	Unfed
1996	N	WY	Clark's Fork	Unfed
1996	N	WY	Clark's Fork	Unfed
1996	N	WY	Clark's Fork	Unfed
1996	N	WY	Clark's Fork	Unfed
1996	N	WY	Clark's Fork	Unfed
1996	N	WY	Clark's Fork	Unfed
1996	N	WY	Clark's Fork	Unfed
1996	N	WY	Clark's Fork	Unfed
1996	N	WY	Clark's Fork	Unfed
1996	N	WY	Clark's Fork	Unfed
1996	N	WY	Clark's Fork	Unfed
1996	N	WY	Clark's Fork	Unfed
1996	N	WY	Clark's Fork	Unfed
1996	N	WY	Clark's Fork	Unfed
1996	N	WY	Clark's Fork	Unfed
1996	N	WY	Clark's Fork	Unfed
1996	N	WY	Clark's Fork	Unfed
1996	N	WY	Clark's Fork	Unfed
1996	N	WY	Clark's Fork	Unfed
1996	N	WY	Clark's Fork	Unfed
1996	N	WY	Clark's Fork	Unfed
1996	N	WY	Clark's Fork	Unfed
1996	N	WY	Clark's Fork	Unfed
1996	N	WY	Clark's Fork	Unfed
1996	N	WY	Clark's Fork	Unfed
1996	N	WY	Clark's Fork	Unfed
1996	N	WY	Clark's Fork	Unfed
1996	N	WY	Clark's Fork	Unfed
1996	N	WY	Clark's Fork	Unfed
1996	N	WY	Clark's Fork	Unfed
1996	N	WY	Clark's Fork	Unfed
1996	N	WY	Clark's Fork	Unfed
1996	N	WY	Clark's Fork	Unfed
1996	N	WY	Clark's Fork	Unfed
1996	N	WY	Clark's Fork	Unfed
1996	N	WY	Clark's Fork	Unfed
1996	N	WY	Clark's Fork	Unfed
1996	N	WY	Clark's Fork	Unfed
1996	N	WY	Clark's Fork	Unfed
1996	N	WY	Clark's Fork	Unfed
1996	N	WY	Clark's Fork	Unfed
1996	N	WY	Clark's Fork	Unfed
1996	N	WY	Clark's Fork	Unfed
1996	N	WY	Clark's Fork	Unfed
1996	N	WY	Clark's Fork	Unfed
1996	N	WY	Clark's Fork	Unfed
1996	N	WY	Clark's Fork	Unfed
1996	N	WY	Clark's Fork	Unfed
1996	N	WY	Clark's Fork	Unfed
1996	N	WY	Cody	Unfed
1996	N	WY	Cody	Unfed
1996	N	WY	Cody	Unfed
1996	N	WY	Cody	Unfed
1996	N	WY	Cody	Unfed
1996	N	WY	Cody	Unfed
1996	N	WY	Cody	Unfed
1996	N	WY	Cody	Unfed
1996	N	WY	Cody	Unfed
1996	N	WY	Cody	Unfed
1996	N	WY	Cody	Unfed
1996	N	WY	Cody	Unfed
1996	N	WY	Cody	Unfed
1996	N	WY	Cody	Unfed
1996	N	WY	Cody	Unfed
1996	N	WY	Cody	Unfed
1996	N	WY	Cody	Unfed
1996	N	WY	Cody	Unfed
1996	N	WY	Cody	Unfed
1996	N	WY	Cody	Unfed
1996	N	WY	Cody	Unfed
1996	N	WY	Cody	Unfed
1996	N	WY	Cody	Unfed
1996	N	WY	Cody	Unfed
1996	N	WY	Cody	Unfed
1996	N	WY	Cody	Unfed
1996	N	WY	Cody	Unfed
1996	N	WY	Cody	Unfed
1996	N	WY	Cody	Unfed
1996	N	WY	Cody	Unfed
1996	N	WY	Cody	Unfed
1996	N	WY	Cody	Unfed
1996	N	WY	Cody	Unfed
1996	N	WY	Cody	Unfed
1996	N	WY	Cody	Unfed
1996	N	WY	Cody	Unfed
1996	N	WY	Cody	Unfed
1996	N	WY	Cody	Unfed
1996	N	WY	Cody	Unfed
1996	N	WY	Cody	Unfed
1996	N	WY	Cody	Unfed
1996	N	WY	Cody	Unfed
1996	N	WY	Cody	Unfed
1996	N	WY	Cody	Unfed
1996	N	WY	Cody	Unfed
1996	N	WY	Cody	Unfed
1996	N	WY	Cody	Unfed
1996	N	WY	Cody	Unfed
1996	N	WY	Cody	Unfed
1996	N	WY	Cody	Unfed
1996	N	WY	Cody	Unfed
1996	N	WY	Cody	Unfed
1996	N	WY	Cody	Unfed
1996	N	WY	Cody	Unfed
1996	N	WY	Cody	Unfed
1996	N	WY	Cody	Unfed
1996	N	WY	Cody	Unfed
1996	N	WY	Cody	Unfed
1996	N	WY	Cody	Unfed
1996	N	WY	Cody	Unfed
1996	N	WY	Cody	Unfed
1996	N	WY	Cody	Unfed
1996	N	WY	Cody	Unfed
1996	N	WY	Cody	Unfed
1996	N	WY	Cody	Unfed
1996	N	WY	Cody	Unfed
1996	N	WY	Cody	Unfed
1996	N	WY	Cody	Unfed
1996	N	WY	Cody	Unfed
1996	N	WY	Cody	Unfed
1996	N	WY	Cody	Unfed
1996	N	WY	Cody	Unfed
1996	N	WY	Cody	Unfed
1996	N	WY	Cody	Unfed
1996	N	WY	Cody	Unfed
1996	N	WY	Cody	Unfed
1996	N	WY	Cody	Unfed
1996	N	WY	Cody	Unfed
1996	N	WY	Cody	Unfed
1996	N	WY	Cody	Unfed
1996	N	WY	Cody	Unfed
1996	N	WY	Cody	Unfed
1996	N	WY	Cody	Unfed
1996	N	WY	Cody	Unfed
1996	N	WY	Cody	Unfed
1996	N	WY	Cody	Unfed
1996	N	WY	Cody	Unfed
1996	N	WY	Cody	Unfed
1996	N	WY	Cody	Unfed
1996	N	WY	Cody	Unfed
1996	N	WY	Cody	Unfed
1996	N	WY	Cody	Unfed
1996	N	WY	Cody	Unfed
1996	N	WY	Cody	Unfed
1996	N	WY	Cody	Unfed
1996	N	WY	Cody	Unfed
1996	N	WY	Cody	Unfed
1996	N	WY	Cody	Unfed
1996	N	WY	Cody	Unfed
1996	N	WY	Cody	Unfed
1996	N	WY	Cody	Unfed
1996	N	WY	Cody	Unfed
1996	N	WY	Cody	Unfed
1996	N	WY	Cody	Unfed
1996	N	WY	Cody	Unfed
1996	N	WY	Cody	Unfed
1996	N	WY	Cody	Unfed
1996	N	WY	Cody	Unfed
1996	N	WY	Cody	Unfed
1996	N	WY	Cody	Unfed
1996	N	WY	Cody	Unfed
1996	N	WY	Cody	Unfed
1996	N	WY	Cody	Unfed
1996	N	WY	Cody	Unfed
1996	N	WY	Cody	Unfed
1996	N	WY	Cody	Unfed
1996	N	WY	Cody	Unfed
1996	N	WY	Cody	Unfed
1996	N	WY	Cody	Unfed
1996	N	WY	Wiggins Fork	Unfed
1996	N	WY	Wiggins Fork	Unfed
1996	N	WY	Wiggins Fork	Unfed
1996	N	WY	Wiggins Fork	Unfed
1996	N	WY	Wiggins Fork	Unfed
1996	N	WY	Wiggins Fork	Unfed
1996	N	WY	Wiggins Fork	Unfed
1996	N	WY	Wiggins Fork	Unfed
1996	N	WY	Wiggins Fork	Unfed
1996	N	WY	Wiggins Fork	Unfed
1996	N	WY	Wiggins Fork	Unfed
1996	N	WY	Wiggins Fork	Unfed
1996	N	WY	Wiggins Fork	Unfed
1996	N	WY	Wiggins Fork	Unfed
1996	N	WY	Wiggins Fork	Unfed
1996	N	WY	Wiggins Fork	Unfed
1996	N	WY	Wiggins Fork	Unfed
1996	N	WY	Wiggins Fork	Unfed
1996	N	WY	Wiggins Fork	Unfed
1996	N	WY	Wiggins Fork	Unfed
1996	N	WY	Wiggins Fork	Unfed
1996	N	WY	Wiggins Fork	Unfed
1996	N	WY	Wiggins Fork	Unfed
1996	N	WY	Wiggins Fork	Unfed
1996	N	WY	Wiggins Fork	Unfed
1996	N	WY	Wiggins Fork	Unfed
1996	N	WY	Wiggins Fork	Unfed
1996	N	WY	Wiggins Fork	Unfed
1996	N	WY	Wiggins Fork	Unfed
1996	N	WY	Wiggins Fork	Unfed
1996	N	WY	Wiggins Fork	Unfed
1996	N	WY	Wiggins Fork	Unfed
1996	N	WY	Wiggins Fork	Unfed
1996	N	WY	Wiggins Fork	Unfed
1996	N	WY	Wiggins Fork	Unfed
1996	N	WY	Wiggins Fork	Unfed
1996	N	WY	Wiggins Fork	Unfed
1996	N	WY	Wiggins Fork	Unfed
1996	N	WY	Wiggins Fork	Unfed
1996	N	WY	Wiggins Fork	Unfed
1996	N	WY	Wiggins Fork	Unfed
1996	N	WY	Wiggins Fork	Unfed
1996	N	WY	Wiggins Fork	Unfed
1996	N	WY	Wiggins Fork	Unfed
1996	N	WY	Wiggins Fork	Unfed
1996	N	WY	Wiggins Fork	Unfed
1996	N	WY	Wiggins Fork	Unfed
1996	N	WY	Wiggins Fork	Unfed
1996	N	WY	Wiggins Fork	Unfed
1996	N	WY	Wiggins Fork	Unfed
1996	N	WY	Wiggins Fork	Unfed
1996	N	WY	Wiggins Fork	Unfed
1996	N	WY	Wiggins Fork	Unfed
1996	N	WY	Wiggins Fork	Unfed
1996	N	WY	Wiggins Fork	Unfed
1996	N	WY	Wiggins Fork	Unfed
1996	N	WY	Wiggins Fork	Unfed
1996	N	WY	Wiggins Fork	Unfed
1996	N	WY	Wiggins Fork	Unfed
1996	N	WY	Wiggins Fork	Unfed
1996	N	WY	Wiggins Fork	Unfed
1996	N	WY	Wiggins Fork	Unfed
1996	N	WY	Wiggins Fork	Unfed
1996	N	WY	Wiggins Fork	Unfed
1996	N	WY	Wiggins Fork	Unfed
1996	N	WY	Wiggins Fork	Unfed
1996	N	WY	Wiggins Fork	Unfed
1996	N	WY	Wiggins Fork	Unfed
1996	N	WY	Wiggins Fork	Unfed
1996	N	WY	Wiggins Fork	Unfed
1996	N	WY	Wiggins Fork	Unfed
1996	N	WY	Wiggins Fork	Unfed
1996	N	WY	Wiggins Fork	Unfed
1996	N	WY	Wiggins Fork	Unfed
1996	N	WY	Wiggins Fork	Unfed
1996	N	WY	Wiggins Fork	Unfed
1996	N	WY	Wiggins Fork	Unfed
1996	N	WY	Wiggins Fork	Unfed
1996	N	WY	Wiggins Fork	Unfed
1996	N	WY	Wiggins Fork	Unfed
1996	N	WY	Wiggins Fork	Unfed
1996	N	WY	Wiggins Fork	Unfed
1996	N	WY	Wiggins Fork	Unfed
1996	N	WY	Wiggins Fork	Unfed
1996	N	WY	Wiggins Fork	Unfed
1996	N	WY	Wiggins Fork	Unfed
1996	N	WY	Wiggins Fork	Unfed
1996	N	WY	Wiggins Fork	Unfed
1996	N	WY	Wiggins Fork	Unfed
1996	N	WY	Wiggins Fork	Unfed
1996	N	WY	Wiggins Fork	Unfed
1996	N	WY	Wiggins Fork	Unfed
1996	N	WY	Wiggins Fork	Unfed
1996	N	WY	Wiggins Fork	Unfed
1996	N	WY	Wiggins Fork	Unfed
1996	N	WY	Wiggins Fork	Unfed
1996	N	WY	Wiggins Fork	Unfed
1996	N	WY	Wiggins Fork	Unfed
1996	N	WY	Wiggins Fork	Unfed
1996	N	WY	Wiggins Fork	Unfed
1996	N	WY	Wiggins Fork	Unfed
1996	N	WY	Wiggins Fork	Unfed
1996	N	WY	Wiggins Fork	Unfed
1996	N	WY	Wiggins Fork	Unfed
1996	N	WY	Wiggins Fork	Unfed
1996	N	WY	Wiggins Fork	Unfed
1996	N	WY	Wiggins Fork	Unfed
1996	N	WY	Wiggins Fork	Unfed
1996	N	WY	Wiggins Fork	Unfed
1996	N	WY	Wiggins Fork	Unfed
1996	N	WY	Wiggins Fork	Unfed
1996	N	WY	Wiggins Fork	Unfed
1996	N	WY	Wiggins Fork	Unfed
1996	N	WY	Wiggins Fork	Unfed
1996	N	WY	Wiggins Fork	Unfed
1996	N	WY	Wiggins Fork	Unfed
1996	N	WY	Wiggins Fork	Unfed
1996	N	WY	Wiggins Fork	Unfed
1996	N	WY	Wiggins Fork	Unfed
1996	N	WY	Wiggins Fork	Unfed
1996	N	WY	Wiggins Fork	Unfed
1996	N	WY	Wiggins Fork	Unfed
1996	N	WY	Wiggins Fork	Unfed
1996	N	WY	Wiggins Fork	Unfed
1996	N	WY	Wiggins Fork	Unfed
1996	N	WY	Wiggins Fork	Unfed
1996	N	WY	Wiggins Fork	Unfed
1996	N	WY	Wiggins Fork	Unfed
1996	N	WY	Wiggins Fork	Unfed
1996	N	WY	Wiggins Fork	Unfed
1996	P	WY	Clark's Fork	Unfed
1996	P	WY	Cody	Unfed
1996	P	WY	Wiggins Fork	Unfed
1996	P	WY	Wiggins Fork	Unfed
1996	P	WY	Wiggins Fork	Unfed
1996	P	WY	Wiggins Fork	Unfed
1996	P	WY	Wiggins Fork	Unfed
1996	P	WY	Wiggins Fork	Unfed
1997	N	WY	Clark's Fork	Unfed
1997	N	WY	Clark's Fork	Unfed
1997	N	WY	Clark's Fork	Unfed
1997	N	WY	Clark's Fork	Unfed
1997	N	WY	Clark's Fork	Unfed
1997	N	WY	Clark's Fork	Unfed
1997	N	WY	Clark's Fork	Unfed
1997	N	WY	Clark's Fork	Unfed
1997	N	WY	Clark's Fork	Unfed
1997	N	WY	Clark's Fork	Unfed
1997	N	WY	Clark's Fork	Unfed
1997	N	WY	Clark's Fork	Unfed
1997	N	WY	Clark's Fork	Unfed
1997	N	WY	Clark's Fork	Unfed
1997	N	WY	Clark's Fork	Unfed
1997	N	WY	Clark's Fork	Unfed
1997	N	WY	Clark's Fork	Unfed
1997	N	WY	Clark's Fork	Unfed
1997	N	WY	Clark's Fork	Unfed
1997	N	WY	Clark's Fork	Unfed
1997	N	WY	Clark's Fork	Unfed
1997	N	WY	Clark's Fork	Unfed
1997	N	WY	Clark's Fork	Unfed
1997	N	WY	Clark's Fork	Unfed
1997	N	WY	Clark's Fork	Unfed
1997	N	WY	Clark's Fork	Unfed
1997	N	WY	Clark's Fork	Unfed
1997	N	WY	Clark's Fork	Unfed
1997	N	WY	Clark's Fork	Unfed
1997	N	WY	Clark's Fork	Unfed
1997	N	WY	Clark's Fork	Unfed
1997	N	WY	Clark's Fork	Unfed
1997	N	WY	Clark's Fork	Unfed
1997	N	WY	Clark's Fork	Unfed
1997	N	WY	Clark's Fork	Unfed
1997	N	WY	Clark's Fork	Unfed
1997	N	WY	Clark's Fork	Unfed
1997	N	WY	Cody	Unfed
1997	N	WY	Cody	Unfed
1997	N	WY	Cody	Unfed
1997	N	WY	Cody	Unfed
1997	N	WY	Cody	Unfed
1997	N	WY	Cody	Unfed
1997	N	WY	Cody	Unfed
1997	N	WY	Cody	Unfed
1997	N	WY	Cody	Unfed
1997	N	WY	Cody	Unfed
1997	N	WY	Cody	Unfed
1997	N	WY	Cody	Unfed
1997	N	WY	Cody	Unfed
1997	N	WY	Cody	Unfed
1997	N	WY	Cody	Unfed
1997	N	WY	Cody	Unfed
1997	N	WY	Cody	Unfed
1997	N	WY	Cody	Unfed
1997	N	WY	Cody	Unfed
1997	N	WY	Cody	Unfed
1997	N	WY	Cody	Unfed
1997	N	WY	Cody	Unfed
1997	N	WY	Cody	Unfed
1997	N	WY	Cody	Unfed
1997	N	WY	Cody	Unfed
1997	N	WY	Cody	Unfed
1997	N	WY	Cody	Unfed
1997	N	WY	Cody	Unfed
1997	N	WY	Cody	Unfed
1997	N	WY	Cody	Unfed
1997	N	WY	Cody	Unfed
1997	N	WY	Cody	Unfed
1997	N	WY	Cody	Unfed
1997	N	WY	Cody	Unfed
1997	N	WY	Cody	Unfed
1997	N	WY	Cody	Unfed
1997	N	WY	Cody	Unfed
1997	N	WY	Cody	Unfed
1997	N	WY	Cody	Unfed
1997	N	WY	Cody	Unfed
1997	N	WY	Cody	Unfed
1997	N	WY	Cody	Unfed
1997	N	WY	Cody	Unfed
1997	N	WY	Cody	Unfed
1997	N	WY	Cody	Unfed
1997	N	WY	Cody	Unfed
1997	N	WY	Cody	Unfed
1997	N	WY	Cody	Unfed
1997	N	WY	Cody	Unfed
1997	N	WY	Cody	Unfed
1997	N	WY	Cody	Unfed
1997	N	WY	Cody	Unfed
1997	N	WY	Cody	Unfed
1997	N	WY	Cody	Unfed
1997	N	WY	Cody	Unfed
1997	N	WY	Cody	Unfed
1997	N	WY	Cody	Unfed
1997	N	WY	Cody	Unfed
1997	N	WY	Cody	Unfed
1997	N	WY	Cody	Unfed
1997	N	WY	Cody	Unfed
1997	N	WY	Cody	Unfed
1997	N	WY	Cody	Unfed
1997	N	WY	Cody	Unfed
1997	N	WY	Cody	Unfed
1997	N	WY	Cody	Unfed
1997	N	WY	Cody	Unfed
1997	N	WY	Cody	Unfed
1997	N	WY	Cody	Unfed
1997	N	WY	Cody	Unfed
1997	N	WY	Cody	Unfed
1997	N	WY	Cody	Unfed
1997	N	WY	Cody	Unfed
1997	N	WY	Cody	Unfed
1997	N	WY	Cody	Unfed
1997	N	WY	Cody	Unfed
1997	N	WY	Cody	Unfed
1997	N	WY	Cody	Unfed
1997	N	WY	Cody	Unfed
1997	N	WY	Cody	Unfed
1997	N	WY	Cody	Unfed
1997	N	WY	Cody	Unfed
1997	N	WY	Cody	Unfed
1997	N	WY	Cody	Unfed
1997	N	WY	Cody	Unfed
1997	N	WY	Cody	Unfed
1997	N	WY	Cody	Unfed
1997	N	WY	Cody	Unfed
1997	N	WY	Cody	Unfed
1997	N	WY	Cody	Unfed
1997	N	WY	Cody	Unfed
1997	N	WY	Cody	Unfed
1997	N	WY	Cody	Unfed
1997	N	WY	Cody	Unfed
1997	N	WY	Cody	Unfed
1997	N	WY	Cody	Unfed
1997	N	WY	Cody	Unfed
1997	N	WY	Wiggins Fork	Unfed
1997	N	WY	Wiggins Fork	Unfed
1997	N	WY	Wiggins Fork	Unfed
1997	N	WY	Wiggins Fork	Unfed
1997	N	WY	Wiggins Fork	Unfed
1997	N	WY	Wiggins Fork	Unfed
1997	N	WY	Wiggins Fork	Unfed
1997	N	WY	Wiggins Fork	Unfed
1997	N	WY	Wiggins Fork	Unfed
1997	N	WY	Wiggins Fork	Unfed
1997	N	WY	Wiggins Fork	Unfed
1997	N	WY	Wiggins Fork	Unfed
1997	N	WY	Wiggins Fork	Unfed
1997	N	WY	Wiggins Fork	Unfed
1997	N	WY	Wiggins Fork	Unfed
1997	N	WY	Wiggins Fork	Unfed
1997	N	WY	Wiggins Fork	Unfed
1997	N	WY	Wiggins Fork	Unfed
1997	N	WY	Wiggins Fork	Unfed
1997	N	WY	Wiggins Fork	Unfed
1997	N	WY	Wiggins Fork	Unfed
1997	N	WY	Wiggins Fork	Unfed
1997	N	WY	Wiggins Fork	Unfed
1997	N	WY	Wiggins Fork	Unfed
1997	N	WY	Wiggins Fork	Unfed
1997	N	WY	Wiggins Fork	Unfed
1997	N	WY	Wiggins Fork	Unfed
1997	N	WY	Wiggins Fork	Unfed
1997	N	WY	Wiggins Fork	Unfed
1997	N	WY	Wiggins Fork	Unfed
1997	N	WY	Wiggins Fork	Unfed
1997	N	WY	Wiggins Fork	Unfed
1997	N	WY	Wiggins Fork	Unfed
1997	N	WY	Wiggins Fork	Unfed
1997	N	WY	Wiggins Fork	Unfed
1997	N	WY	Wiggins Fork	Unfed
1997	N	WY	Wiggins Fork	Unfed
1997	N	WY	Wiggins Fork	Unfed
1997	N	WY	Wiggins Fork	Unfed
1997	N	WY	Wiggins Fork	Unfed
1997	N	WY	Wiggins Fork	Unfed
1997	N	WY	Wiggins Fork	Unfed
1997	N	WY	Wiggins Fork	Unfed
1997	N	WY	Wiggins Fork	Unfed
1997	N	WY	Wiggins Fork	Unfed
1997	N	WY	Wiggins Fork	Unfed
1997	N	WY	Wiggins Fork	Unfed
1997	N	WY	Wiggins Fork	Unfed
1997	P	WY	Clark's Fork	Unfed
1997	P	WY	Clark's Fork	Unfed
1997	P	WY	Clark's Fork	Unfed
1997	P	WY	Cody	Unfed
1997	P	WY	Cody	Unfed
1997	P	WY	Wiggins Fork	Unfed
1997	P	WY	Wiggins Fork	Unfed
1998	N	WY	Clark's Fork	Unfed
1998	N	WY	Clark's Fork	Unfed
1998	N	WY	Clark's Fork	Unfed
1998	N	WY	Clark's Fork	Unfed
1998	N	WY	Clark's Fork	Unfed
1998	N	WY	Clark's Fork	Unfed
1998	N	WY	Clark's Fork	Unfed
1998	N	WY	Clark's Fork	Unfed
1998	N	WY	Clark's Fork	Unfed
1998	N	WY	Clark's Fork	Unfed
1998	N	WY	Clark's Fork	Unfed
1998	N	WY	Clark's Fork	Unfed
1998	N	WY	Clark's Fork	Unfed
1998	N	WY	Clark's Fork	Unfed
1998	N	WY	Clark's Fork	Unfed
1998	N	WY	Clark's Fork	Unfed
1998	N	WY	Clark's Fork	Unfed
1998	N	WY	Clark's Fork	Unfed
1998	N	WY	Clark's Fork	Unfed
1998	N	WY	Clark's Fork	Unfed
1998	N	WY	Clark's Fork	Unfed
1998	N	WY	Clark's Fork	Unfed
1998	N	WY	Clark's Fork	Unfed
1998	N	WY	Clark's Fork	Unfed
1998	N	WY	Clark's Fork	Unfed
1998	N	WY	Clark's Fork	Unfed
1998	N	WY	Clark's Fork	Unfed
1998	N	WY	Clark's Fork	Unfed
1998	N	WY	Clark's Fork	Unfed
1998	N	WY	Clark's Fork	Unfed
1998	N	WY	Clark's Fork	Unfed
1998	N	WY	Clark's Fork	Unfed
1998	N	WY	Clark's Fork	Unfed
1998	N	WY	Clark's Fork	Unfed
1998	N	WY	Clark's Fork	Unfed
1998	N	WY	Clark's Fork	Unfed
1998	N	WY	Clark's Fork	Unfed
1998	N	WY	Clark's Fork	Unfed
1998	N	WY	Clark's Fork	Unfed
1998	N	WY	Clark's Fork	Unfed
1998	N	WY	Clark's Fork	Unfed
1998	N	WY	Clark's Fork	Unfed
1998	N	WY	Clark's Fork	Unfed
1998	N	WY	Clark's Fork	Unfed
1998	N	WY	Clark's Fork	Unfed
1998	N	WY	Clark's Fork	Unfed
1998	N	WY	Clark's Fork	Unfed
1998	N	WY	Clark's Fork	Unfed
1998	N	WY	Clark's Fork	Unfed
1998	N	WY	Clark's Fork	Unfed
1998	N	WY	Clark's Fork	Unfed
1998	N	WY	Clark's Fork	Unfed
1998	N	WY	Clark's Fork	Unfed
1998	N	WY	Clark's Fork	Unfed
1998	N	WY	Clark's Fork	Unfed
1998	N	WY	Clark's Fork	Unfed
1998	N	WY	Clark's Fork	Unfed
1998	N	WY	Clark's Fork	Unfed
1998	N	WY	Clark's Fork	Unfed
1998	N	WY	Clark's Fork	Unfed
1998	N	WY	Clark's Fork	Unfed
1998	N	WY	Clark's Fork	Unfed
1998	N	WY	Clark's Fork	Unfed
1998	N	WY	Clark's Fork	Unfed
1998	N	WY	Clark's Fork	Unfed
1998	N	WY	Clark's Fork	Unfed
1998	N	WY	Clark's Fork	Unfed
1998	N	WY	Clark's Fork	Unfed
1998	N	WY	Clark's Fork	Unfed
1998	N	WY	Clark's Fork	Unfed
1998	N	WY	Clark's Fork	Unfed
1998	N	WY	Clark's Fork	Unfed
1998	N	WY	Clark's Fork	Unfed
1998	N	WY	Clark's Fork	Unfed
1998	N	WY	Clark's Fork	Unfed
1998	N	WY	Clark's Fork	Unfed
1998	N	WY	Clark's Fork	Unfed
1998	N	WY	Clark's Fork	Unfed
1998	N	WY	Clark's Fork	Unfed
1998	N	WY	Clark's Fork	Unfed
1998	N	WY	Clark's Fork	Unfed
1998	N	WY	Clark's Fork	Unfed
1998	N	WY	Clark's Fork	Unfed
1998	N	WY	Clark's Fork	Unfed
1998	N	WY	Clark's Fork	Unfed
1998	N	WY	Clark's Fork	Unfed
1998	N	WY	Cody	Unfed
1998	N	WY	Cody	Unfed
1998	N	WY	Cody	Unfed
1998	N	WY	Cody	Unfed
1998	N	WY	Cody	Unfed
1998	N	WY	Cody	Unfed
1998	N	WY	Cody	Unfed
1998	N	WY	Cody	Unfed
1998	N	WY	Cody	Unfed
1998	N	WY	Cody	Unfed
1998	N	WY	Cody	Unfed
1998	N	WY	Cody	Unfed
1998	N	WY	Cody	Unfed
1998	N	WY	Cody	Unfed
1998	N	WY	Cody	Unfed
1998	N	WY	Cody	Unfed
1998	N	WY	Cody	Unfed
1998	N	WY	Cody	Unfed
1998	N	WY	Cody	Unfed
1998	N	WY	Cody	Unfed
1998	N	WY	Cody	Unfed
1998	N	WY	Cody	Unfed
1998	N	WY	Cody	Unfed
1998	N	WY	Cody	Unfed
1998	N	WY	Cody	Unfed
1998	N	WY	Cody	Unfed
1998	N	WY	Cody	Unfed
1998	N	WY	Cody	Unfed
1998	N	WY	Cody	Unfed
1998	N	WY	Cody	Unfed
1998	N	WY	Cody	Unfed
1998	N	WY	Cody	Unfed
1998	N	WY	Cody	Unfed
1998	N	WY	Cody	Unfed
1998	N	WY	Cody	Unfed
1998	N	WY	Cody	Unfed
1998	N	WY	Cody	Unfed
1998	N	WY	Cody	Unfed
1998	N	WY	Cody	Unfed
1998	N	WY	Cody	Unfed
1998	N	WY	Cody	Unfed
1998	N	WY	Cody	Unfed
1998	N	WY	Cody	Unfed
1998	N	WY	Cody	Unfed
1998	N	WY	Cody	Unfed
1998	N	WY	Cody	Unfed
1998	N	WY	Cody	Unfed
1998	N	WY	Cody	Unfed
1998	N	WY	Cody	Unfed
1998	N	WY	Cody	Unfed
1998	N	WY	Cody	Unfed
1998	N	WY	Cody	Unfed
1998	N	WY	Cody	Unfed
1998	N	WY	Cody	Unfed
1998	N	WY	Cody	Unfed
1998	N	WY	Cody	Unfed
1998	N	WY	Cody	Unfed
1998	N	WY	Cody	Unfed
1998	N	WY	Cody	Unfed
1998	N	WY	Cody	Unfed
1998	N	WY	Cody	Unfed
1998	N	WY	Cody	Unfed
1998	N	WY	Cody	Unfed
1998	N	WY	Cody	Unfed
1998	N	WY	Cody	Unfed
1998	N	WY	Cody	Unfed
1998	N	WY	Cody	Unfed
1998	N	WY	Cody	Unfed
1998	N	WY	Cody	Unfed
1998	N	WY	Cody	Unfed
1998	N	WY	Cody	Unfed
1998	N	WY	Cody	Unfed
1998	N	WY	Cody	Unfed
1998	N	WY	Cody	Unfed
1998	N	WY	Cody	Unfed
1998	N	WY	Cody	Unfed
1998	N	WY	Wiggins Fork	Unfed
1998	N	WY	Wiggins Fork	Unfed
1998	N	WY	Wiggins Fork	Unfed
1998	N	WY	Wiggins Fork	Unfed
1998	N	WY	Wiggins Fork	Unfed
1998	N	WY	Wiggins Fork	Unfed
1998	N	WY	Wiggins Fork	Unfed
1998	N	WY	Wiggins Fork	Unfed
1998	N	WY	Wiggins Fork	Unfed
1998	N	WY	Wiggins Fork	Unfed
1998	N	WY	Wiggins Fork	Unfed
1998	N	WY	Wiggins Fork	Unfed
1998	N	WY	Wiggins Fork	Unfed
1998	N	WY	Wiggins Fork	Unfed
1998	N	WY	Wiggins Fork	Unfed
1998	N	WY	Wiggins Fork	Unfed
1998	N	WY	Wiggins Fork	Unfed
1998	N	WY	Wiggins Fork	Unfed
1998	N	WY	Wiggins Fork	Unfed
1998	N	WY	Wiggins Fork	Unfed
1998	N	WY	Wiggins Fork	Unfed
1998	N	WY	Wiggins Fork	Unfed
1998	N	WY	Wiggins Fork	Unfed
1998	N	WY	Wiggins Fork	Unfed
1998	N	WY	Wiggins Fork	Unfed
1998	N	WY	Wiggins Fork	Unfed
1998	N	WY	Wiggins Fork	Unfed
1998	N	WY	Wiggins Fork	Unfed
1998	N	WY	Wiggins Fork	Unfed
1998	N	WY	Wiggins Fork	Unfed
1998	N	WY	Wiggins Fork	Unfed
1998	N	WY	Wiggins Fork	Unfed
1998	N	WY	Wiggins Fork	Unfed
1998	N	WY	Wiggins Fork	Unfed
1998	N	WY	Wiggins Fork	Unfed
1998	N	WY	Wiggins Fork	Unfed
1998	N	WY	Wiggins Fork	Unfed
1998	N	WY	Wiggins Fork	Unfed
1998	N	WY	Wiggins Fork	Unfed
1998	N	WY	Wiggins Fork	Unfed
1998	N	WY	Wiggins Fork	Unfed
1998	N	WY	Wiggins Fork	Unfed
1998	N	WY	Wiggins Fork	Unfed
1998	N	WY	Wiggins Fork	Unfed
1998	N	WY	Wiggins Fork	Unfed
1998	N	WY	Wiggins Fork	Unfed
1998	N	WY	Wiggins Fork	Unfed
1998	N	WY	Wiggins Fork	Unfed
1998	N	WY	Wiggins Fork	Unfed
1998	N	WY	Wiggins Fork	Unfed
1998	N	WY	Wiggins Fork	Unfed
1998	N	WY	Wiggins Fork	Unfed
1998	N	WY	Wiggins Fork	Unfed
1998	N	WY	Wiggins Fork	Unfed
1998	N	WY	Wiggins Fork	Unfed
1998	N	WY	Wiggins Fork	Unfed
1998	N	WY	Wiggins Fork	Unfed
1998	N	WY	Wiggins Fork	Unfed
1998	N	WY	Wiggins Fork	Unfed
1998	N	WY	Wiggins Fork	Unfed
1998	N	WY	Wiggins Fork	Unfed
1998	N	WY	Wiggins Fork	Unfed
1998	N	WY	Wiggins Fork	Unfed
1998	N	WY	Wiggins Fork	Unfed
1998	N	WY	Wiggins Fork	Unfed
1998	N	WY	Wiggins Fork	Unfed
1998	N	WY	Wiggins Fork	Unfed
1998	N	WY	Wiggins Fork	Unfed
1998	N	WY	Wiggins Fork	Unfed
1998	N	WY	Wiggins Fork	Unfed
1998	N	WY	Wiggins Fork	Unfed
1998	N	WY	Wiggins Fork	Unfed
1998	N	WY	Wiggins Fork	Unfed
1998	N	WY	Wiggins Fork	Unfed
1998	N	WY	Wiggins Fork	Unfed
1998	N	WY	Wiggins Fork	Unfed
1998	N	WY	Wiggins Fork	Unfed
1998	N	WY	Wiggins Fork	Unfed
1998	N	WY	Wiggins Fork	Unfed
1998	N	WY	Wiggins Fork	Unfed
1998	N	WY	Wiggins Fork	Unfed
1998	N	WY	Wiggins Fork	Unfed
1998	N	WY	Wiggins Fork	Unfed
1998	P	WY	Clark's Fork	Unfed
1998	P	WY	Wiggins Fork	Unfed
2000	N	WY	Cody	Unfed
2000	N	WY	Wiggins Fork	Unfed
2000	N	WY	Wiggins Fork	Unfed
2007	N	WY	Clark's Fork	Unfed
2007	N	WY	Clark's Fork	Unfed
2007	N	WY	Clark's Fork	Unfed
2007	N	WY	Clark's Fork	Unfed
2007	N	WY	Clark's Fork	Unfed
2007	N	WY	Clark's Fork	Unfed
2007	N	WY	Clark's Fork	Unfed
2007	N	WY	Clark's Fork	Unfed
2007	N	WY	Clark's Fork	Unfed
2007	N	WY	Clark's Fork	Unfed
2007	N	WY	Clark's Fork	Unfed
2007	N	WY	Clark's Fork	Unfed
2007	N	WY	Clark's Fork	Unfed
2007	N	WY	Clark's Fork	Unfed
2007	N	WY	Clark's Fork	Unfed
2007	N	WY	Clark's Fork	Unfed
2007	N	WY	Clark's Fork	Unfed
2007	N	WY	Clark's Fork	Unfed
2007	N	WY	Clark's Fork	Unfed
2007	N	WY	Clark's Fork	Unfed
2007	N	WY	Clark's Fork	Unfed
2007	N	WY	Clark's Fork	Unfed
2007	N	WY	Clark's Fork	Unfed
2007	N	WY	Clark's Fork	Unfed
2007	N	WY	Clark's Fork	Unfed
2007	N	WY	Clark's Fork	Unfed
2007	N	WY	Clark's Fork	Unfed
2007	N	WY	Clark's Fork	Unfed
2007	N	WY	Clark's Fork	Unfed
2007	N	WY	Clark's Fork	Unfed
2007	N	WY	Clark's Fork	Unfed
2007	N	WY	Clark's Fork	Unfed
2007	N	WY	Clark's Fork	Unfed
2007	N	WY	Clark's Fork	Unfed
2007	N	WY	Clark's Fork	Unfed
2007	N	WY	Clark's Fork	Unfed
2007	N	WY	Clark's Fork	Unfed
2007	N	WY	Clark's Fork	Unfed
2007	N	WY	Clark's Fork	Unfed
2007	N	WY	Clark's Fork	Unfed
2007	N	WY	Clark's Fork	Unfed
2007	N	WY	Clark's Fork	Unfed
2007	N	WY	Clark's Fork	Unfed
2007	N	WY	Clark's Fork	Unfed
2007	N	WY	Clark's Fork	Unfed
2007	N	WY	Clark's Fork	Unfed
2007	N	WY	Clark's Fork	Unfed
2007	N	WY	Clark's Fork	Unfed
2007	N	WY	Clark's Fork	Unfed
2007	N	WY	Clark's Fork	Unfed
2007	N	WY	Clark's Fork	Unfed
2007	N	WY	Clark's Fork	Unfed
2007	N	WY	Clark's Fork	Unfed
2007	N	WY	Clark's Fork	Unfed
2007	N	WY	Clark's Fork	Unfed
2007	N	WY	Clark's Fork	Unfed
2007	N	WY	Clark's Fork	Unfed
2007	N	WY	Clark's Fork	Unfed
2007	N	WY	Clark's Fork	Unfed
2007	N	WY	Clark's Fork	Unfed
2007	N	WY	Clark's Fork	Unfed
2007	N	WY	Clark's Fork	Unfed
2007	N	WY	Clark's Fork	Unfed
2007	N	WY	Clark's Fork	Unfed
2007	N	WY	Clark's Fork	Unfed
2007	N	WY	Clark's Fork	Unfed
2007	N	WY	Clark's Fork	Unfed
2007	N	WY	Clark's Fork	Unfed
2007	N	WY	Clark's Fork	Unfed
2007	N	WY	Clark's Fork	Unfed
2007	N	WY	Clark's Fork	Unfed
2007	N	WY	Clark's Fork	Unfed
2007	N	WY	Clark's Fork	Unfed
2007	N	WY	Clark's Fork	Unfed
2007	N	WY	Clark's Fork	Unfed
2007	N	WY	Clark's Fork	Unfed
2007	N	WY	Clark's Fork	Unfed
2007	N	WY	Clark's Fork	Unfed
2007	N	WY	Clark's Fork	Unfed
2007	N	WY	Clark's Fork	Unfed
2007	N	WY	Clark's Fork	Unfed
2007	N	WY	Clark's Fork	Unfed
2007	N	WY	Clark's Fork	Unfed
2007	N	WY	Clark's Fork	Unfed
2007	N	WY	Clark's Fork	Unfed
2007	N	WY	Clark's Fork	Unfed
2007	N	WY	Clark's Fork	Unfed
2007	N	WY	Clark's Fork	Unfed
2007	N	WY	Clark's Fork	Unfed
2007	N	WY	Clark's Fork	Unfed
2007	N	WY	Clark's Fork	Unfed
2007	N	WY	Clark's Fork	Unfed
2007	N	WY	Clark's Fork	Unfed
2007	N	WY	Clark's Fork	Unfed
2007	N	WY	Clark's Fork	Unfed
2007	N	WY	Clark's Fork	Unfed
2007	N	WY	Clark's Fork	Unfed
2007	N	WY	Clark's Fork	Unfed
2007	N	WY	Clark's Fork	Unfed
2007	N	WY	Clark's Fork	Unfed
2007	N	WY	Clark's Fork	Unfed
2007	N	WY	Clark's Fork	Unfed
2007	N	WY	Clark's Fork	Unfed
2007	N	WY	Clark's Fork	Unfed
2007	N	WY	Clark's Fork	Unfed
2007	N	WY	Clark's Fork	Unfed
2007	N	WY	Clark's Fork	Unfed
2007	N	WY	Clark's Fork	Unfed
2007	N	WY	Clark's Fork	Unfed
2007	N	WY	Clark's Fork	Unfed
2007	N	WY	Clark's Fork	Unfed
2007	N	WY	Clark's Fork	Unfed
2007	N	WY	Clark's Fork	Unfed
2007	N	WY	Clark's Fork	Unfed
2007	N	WY	Clark's Fork	Unfed
2007	N	WY	Clark's Fork	Unfed
2007	N	WY	Clark's Fork	Unfed
2007	N	WY	Clark's Fork	Unfed
2007	N	WY	Clark's Fork	Unfed
[truncated: 1,392 more rows]
