# Supplementary material for: Winter feeding of elk in the Greater Yellowstone Ecosystem and its effects on disease dynamics
Source: Philos Trans R Soc Lond B Biol Sci. 2018 Mar 12;373(1745):20170093. doi: 10.1098/rstb.2017.0093 (PMC5882999; doi:10.1098/rstb.2017.0093)
Supplement: Test and slaughter serology data. [file rstb20170093supp7.csv]

Capture.Location	Interp	Capture.Year	State
Fall Creek	N	1995	Wyoming
Fall Creek	P	1995	Wyoming
Fall Creek	N	1995	Wyoming
Fall Creek	N	1995	Wyoming
Fall Creek	N	1995	Wyoming
Fall Creek	N	1995	Wyoming
Fall Creek	N	1995	Wyoming
Fall Creek	P	1995	Wyoming
Fall Creek	N	1995	Wyoming
Fall Creek	N	1995	Wyoming
Fall Creek	P	1995	Wyoming
Fall Creek	N	1995	Wyoming
Fall Creek	N	1995	Wyoming
Fall Creek	P	1995	Wyoming
Fall Creek	P	1995	Wyoming
Fall Creek	P	1995	Wyoming
Fall Creek	P	1995	Wyoming
Fall Creek	P	1995	Wyoming
Fall Creek	N	1995	Wyoming
Fall Creek	N	1995	Wyoming
Fall Creek	N	1995	Wyoming
Fall Creek	P	1995	Wyoming
Fall Creek	P	1995	Wyoming
Fall Creek	N	1995	Wyoming
Fall Creek	N	1995	Wyoming
Fall Creek	P	1995	Wyoming
Fall Creek	N	1994	Wyoming
Fall Creek	P	1994	Wyoming
Fall Creek	P	1994	Wyoming
Fall Creek	N	1994	Wyoming
Fall Creek	N	1994	Wyoming
Fall Creek	P	1994	Wyoming
Fall Creek	P	1994	Wyoming
Fall Creek	P	1994	Wyoming
Fall Creek	N	1994	Wyoming
Fall Creek	N	1994	Wyoming
Fall Creek	N	1994	Wyoming
Fall Creek	P	1994	Wyoming
Fall Creek	N	1994	Wyoming
Muddy Creek	P	1996	Wyoming
Muddy Creek	P	1996	Wyoming
Muddy Creek	N	1996	Wyoming
Muddy Creek	N	1996	Wyoming
Muddy Creek	P	1996	Wyoming
Muddy Creek	N	1996	Wyoming
Muddy Creek	N	1996	Wyoming
Muddy Creek	N	1996	Wyoming
Muddy Creek	N	1996	Wyoming
Muddy Creek	N	1996	Wyoming
Muddy Creek	P	1996	Wyoming
Muddy Creek	N	1996	Wyoming
Muddy Creek	N	1996	Wyoming
Muddy Creek	N	1996	Wyoming
Muddy Creek	N	1996	Wyoming
Muddy Creek	N	1996	Wyoming
Muddy Creek	P	1996	Wyoming
Muddy Creek	N	1996	Wyoming
Muddy Creek	N	1996	Wyoming
Muddy Creek	P	1996	Wyoming
Muddy Creek	N	1996	Wyoming
Muddy Creek	P	1996	Wyoming
Muddy Creek	N	1996	Wyoming
Muddy Creek	P	1996	Wyoming
Muddy Creek	N	1996	Wyoming
Muddy Creek	N	1996	Wyoming
Muddy Creek	N	1996	Wyoming
Muddy Creek	N	1996	Wyoming
Muddy Creek	P	1996	Wyoming
Muddy Creek	P	1996	Wyoming
Muddy Creek	P	1996	Wyoming
Muddy Creek	P	1996	Wyoming
Muddy Creek	N	1996	Wyoming
Muddy Creek	N	1996	Wyoming
Muddy Creek	P	1996	Wyoming
Muddy Creek	P	1996	Wyoming
Muddy Creek	P	1996	Wyoming
Muddy Creek	N	1996	Wyoming
Muddy Creek	P	1996	Wyoming
Muddy Creek	P	1996	Wyoming
Muddy Creek	P	1996	Wyoming
Muddy Creek	P	1996	Wyoming
Muddy Creek	P	1996	Wyoming
Muddy Creek	P	1996	Wyoming
Muddy Creek	P	1996	Wyoming
Muddy Creek	N	1996	Wyoming
Muddy Creek	P	1996	Wyoming
Muddy Creek	P	1996	Wyoming
Muddy Creek	P	1996	Wyoming
Muddy Creek	P	1996	Wyoming
Muddy Creek	N	1996	Wyoming
Muddy Creek	N	1996	Wyoming
Muddy Creek	N	1997	Wyoming
Muddy Creek	N	1997	Wyoming
Muddy Creek	P	1997	Wyoming
Muddy Creek	P	1997	Wyoming
Muddy Creek	N	1997	Wyoming
Muddy Creek	P	1997	Wyoming
Muddy Creek	N	1997	Wyoming
Muddy Creek	N	1997	Wyoming
Muddy Creek	P	1997	Wyoming
Muddy Creek	N	1997	Wyoming
Muddy Creek	N	1997	Wyoming
Muddy Creek	P	1997	Wyoming
Muddy Creek	P	1997	Wyoming
Muddy Creek	N	1997	Wyoming
Muddy Creek	P	1997	Wyoming
Muddy Creek	P	1997	Wyoming
Muddy Creek	N	1997	Wyoming
Muddy Creek	P	1997	Wyoming
Muddy Creek	N	1997	Wyoming
Muddy Creek	N	1997	Wyoming
Muddy Creek	P	1997	Wyoming
Muddy Creek	P	1997	Wyoming
Muddy Creek	P	1997	Wyoming
Muddy Creek	P	1997	Wyoming
Muddy Creek	N	1997	Wyoming
Muddy Creek	N	1997	Wyoming
Muddy Creek	P	1997	Wyoming
Muddy Creek	P	1997	Wyoming
Muddy Creek	P	1997	Wyoming
Muddy Creek	N	1997	Wyoming
Muddy Creek	N	1997	Wyoming
Muddy Creek	N	1997	Wyoming
Muddy Creek	P	1997	Wyoming
Muddy Creek	P	1997	Wyoming
Muddy Creek	N	1997	Wyoming
Muddy Creek	P	1997	Wyoming
Muddy Creek	N	1997	Wyoming
Muddy Creek	N	1997	Wyoming
Muddy Creek	N	2000	Wyoming
Muddy Creek	N	2000	Wyoming
Muddy Creek	N	2000	Wyoming
Muddy Creek	N	2004	Wyoming
Muddy Creek	N	2004	Wyoming
Muddy Creek	P	2004	Wyoming
Muddy Creek	P	2004	Wyoming
Muddy Creek	N	2004	Wyoming
Muddy Creek	N	2004	Wyoming
Muddy Creek	N	2004	Wyoming
Muddy Creek	N	2004	Wyoming
Muddy Creek	P	2004	Wyoming
Muddy Creek	N	2004	Wyoming
Muddy Creek	N	2004	Wyoming
Muddy Creek	N	2004	Wyoming
Muddy Creek	N	2004	Wyoming
Muddy Creek	P	2004	Wyoming
Muddy Creek	N	2004	Wyoming
Muddy Creek	P	2005	Wyoming
Muddy Creek	N	2005	Wyoming
Muddy Creek	N	2005	Wyoming
Muddy Creek	N	2005	Wyoming
Muddy Creek	N	2005	Wyoming
Muddy Creek	N	2005	Wyoming
Muddy Creek	N	2005	Wyoming
Muddy Creek	N	2005	Wyoming
Muddy Creek	N	2005	Wyoming
Muddy Creek	N	2005	Wyoming
Muddy Creek	N	2005	Wyoming
Muddy Creek	P	2005	Wyoming
Muddy Creek	N	2005	Wyoming
Muddy Creek	N	2005	Wyoming
Muddy Creek	N	2005	Wyoming
Muddy Creek	N	2005	Wyoming
Muddy Creek	P	2005	Wyoming
Muddy Creek	N	2005	Wyoming
Muddy Creek	P	2005	Wyoming
Muddy Creek	P	2005	Wyoming
Muddy Creek	N	2005	Wyoming
Muddy Creek	P	2005	Wyoming
Muddy Creek	N	2005	Wyoming
Muddy Creek	P	2005	Wyoming
Muddy Creek	P	2005	Wyoming
Muddy Creek	N	2005	Wyoming
Muddy Creek	N	2005	Wyoming
Muddy Creek	P	2005	Wyoming
Muddy Creek	N	2005	Wyoming
Muddy Creek	N	2005	Wyoming
Muddy Creek	N	2006	Wyoming
Muddy Creek	P	2006	Wyoming
Muddy Creek	P	2006	Wyoming
Muddy Creek	N	2006	Wyoming
Muddy Creek	P	2006	Wyoming
Muddy Creek	N	2006	Wyoming
Muddy Creek	P	2006	Wyoming
Muddy Creek	N	2006	Wyoming
Muddy Creek	P	2006	Wyoming
Muddy Creek	P	2006	Wyoming
Muddy Creek	N	2006	Wyoming
Muddy Creek	N	2006	Wyoming
Muddy Creek	P	2006	Wyoming
Muddy Creek	P	2006	Wyoming
Muddy Creek	P	2006	Wyoming
Muddy Creek	P	2006	Wyoming
Muddy Creek	P	2006	Wyoming
Muddy Creek	N	2006	Wyoming
Muddy Creek	N	2006	Wyoming
Muddy Creek	P	2006	Wyoming
Muddy Creek	N	2006	Wyoming
Muddy Creek	N	2006	Wyoming
Muddy Creek	P	2006	Wyoming
Muddy Creek	N	2006	Wyoming
Muddy Creek	P	2006	Wyoming
Muddy Creek	P	2006	Wyoming
Muddy Creek	P	2006	Wyoming
Muddy Creek	N	2006	Wyoming
Muddy Creek	N	2006	Wyoming
Muddy Creek	N	2006	Wyoming
Muddy Creek	P	2006	Wyoming
Muddy Creek	N	2006	Wyoming
Muddy Creek	N	2006	Wyoming
Muddy Creek	N	2006	Wyoming
Muddy Creek	P	2006	Wyoming
Muddy Creek	N	2006	Wyoming
Muddy Creek	N	2006	Wyoming
Muddy Creek	P	2006	Wyoming
Muddy Creek	P	2006	Wyoming
Muddy Creek	N	2006	Wyoming
Muddy Creek	P	2006	Wyoming
Muddy Creek	P	2006	Wyoming
Muddy Creek	N	2006	Wyoming
Muddy Creek	P	2006	Wyoming
Muddy Creek	N	2006	Wyoming
Muddy Creek	P	2006	Wyoming
Muddy Creek	N	2006	Wyoming
Muddy Creek	N	2006	Wyoming
Muddy Creek	P	2006	Wyoming
Muddy Creek	N	2006	Wyoming
Muddy Creek	P	2006	Wyoming
Muddy Creek	P	2006	Wyoming
Muddy Creek	P	2006	Wyoming
Muddy Creek	N	2006	Wyoming
Muddy Creek	N	2006	Wyoming
Muddy Creek	N	2006	Wyoming
Muddy Creek	N	2006	Wyoming
Muddy Creek	P	2006	Wyoming
Muddy Creek	N	2006	Wyoming
Muddy Creek	N	2006	Wyoming
Muddy Creek	N	2006	Wyoming
Muddy Creek	N	2006	Wyoming
Muddy Creek	N	2006	Wyoming
Muddy Creek	N	2006	Wyoming
Muddy Creek	P	2006	Wyoming
Muddy Creek	N	2006	Wyoming
Muddy Creek	N	2006	Wyoming
Muddy Creek	P	2006	Wyoming
Muddy Creek	N	2006	Wyoming
Muddy Creek	N	2006	Wyoming
Muddy Creek	N	2006	Wyoming
Muddy Creek	N	2006	Wyoming
Muddy Creek	N	2006	Wyoming
Muddy Creek	N	2006	Wyoming
Muddy Creek	N	2006	Wyoming
Muddy Creek	N	2006	Wyoming
Muddy Creek	P	2006	Wyoming
Muddy Creek	P	2006	Wyoming
Muddy Creek	P	2006	Wyoming
Muddy Creek	N	2006	Wyoming
Muddy Creek	N	2006	Wyoming
Muddy Creek	N	2006	Wyoming
Muddy Creek	P	2006	Wyoming
Muddy Creek	N	2006	Wyoming
Muddy Creek	N	2006	Wyoming
Muddy Creek	N	2006	Wyoming
Muddy Creek	P	2006	Wyoming
Muddy Creek	N	2006	Wyoming
Muddy Creek	N	2006	Wyoming
Muddy Creek	N	2006	Wyoming
Muddy Creek	N	2006	Wyoming
Muddy Creek	P	2006	Wyoming
Muddy Creek	P	2006	Wyoming
Muddy Creek	N	2006	Wyoming
Muddy Creek	N	2006	Wyoming
Muddy Creek	N	2006	Wyoming
Muddy Creek	N	2006	Wyoming
Muddy Creek	N	2006	Wyoming
Muddy Creek	N	2006	Wyoming
Muddy Creek	N	2006	Wyoming
Muddy Creek	P	2006	Wyoming
Muddy Creek	P	2006	Wyoming
Muddy Creek	P	2006	Wyoming
Muddy Creek	N	2006	Wyoming
Muddy Creek	N	2006	Wyoming
Muddy Creek	P	2006	Wyoming
Muddy Creek	N	2006	Wyoming
Muddy Creek	N	2006	Wyoming
Muddy Creek	N	2006	Wyoming
Muddy Creek	N	2006	Wyoming
Muddy Creek	P	2006	Wyoming
Muddy Creek	N	2006	Wyoming
Muddy Creek	N	2006	Wyoming
Muddy Creek	N	2006	Wyoming
Muddy Creek	N	2006	Wyoming
Muddy Creek	N	2006	Wyoming
Muddy Creek	N	2006	Wyoming
Muddy Creek	P	2006	Wyoming
Muddy Creek	N	2006	Wyoming
Muddy Creek	P	2006	Wyoming
Muddy Creek	N	2006	Wyoming
Muddy Creek	N	2006	Wyoming
Muddy Creek	P	2006	Wyoming
Muddy Creek	N	2006	Wyoming
Muddy Creek	N	2006	Wyoming
Muddy Creek	P	2006	Wyoming
Muddy Creek	P	2006	Wyoming
Muddy Creek	P	2006	Wyoming
Muddy Creek	N	2006	Wyoming
Muddy Creek	P	2006	Wyoming
Muddy Creek	P	2006	Wyoming
Muddy Creek	N	2006	Wyoming
Muddy Creek	P	2006	Wyoming
Muddy Creek	N	2006	Wyoming
Muddy Creek	N	2006	Wyoming
Muddy Creek	P	2006	Wyoming
Muddy Creek	N	2006	Wyoming
Muddy Creek	N	2006	Wyoming
Muddy Creek	N	2006	Wyoming
Muddy Creek	N	2006	Wyoming
Muddy Creek	N	2006	Wyoming
Muddy Creek	N	2006	Wyoming
Muddy Creek	N	2006	Wyoming
Muddy Creek	N	2006	Wyoming
Muddy Creek	N	2006	Wyoming
Muddy Creek	N	2006	Wyoming
Muddy Creek	N	2006	Wyoming
Muddy Creek	P	2006	Wyoming
Muddy Creek	P	2006	Wyoming
Muddy Creek	N	2006	Wyoming
Muddy Creek	P	2006	Wyoming
Muddy Creek	P	2006	Wyoming
Muddy Creek	N	2006	Wyoming
Muddy Creek	P	2006	Wyoming
Scab Creek	N	2006	Wyoming
Scab Creek	N	2006	Wyoming
Scab Creek	N	2006	Wyoming
Scab Creek	N	2006	Wyoming
Scab Creek	P	2006	Wyoming
Scab Creek	N	2006	Wyoming
Scab Creek	N	2006	Wyoming
Scab Creek	N	2006	Wyoming
Scab Creek	P	2006	Wyoming
Scab Creek	N	2006	Wyoming
Scab Creek	N	2006	Wyoming
Scab Creek	P	2006	Wyoming
Scab Creek	N	2006	Wyoming
Scab Creek	N	2006	Wyoming
Scab Creek	N	2006	Wyoming
Scab Creek	N	2007	Wyoming
Scab Creek	N	2007	Wyoming
Scab Creek	N	2007	Wyoming
Scab Creek	N	2007	Wyoming
Scab Creek	N	2007	Wyoming
Scab Creek	P	2007	Wyoming
Scab Creek	P	2007	Wyoming
Scab Creek	N	2007	Wyoming
Scab Creek	P	2007	Wyoming
Scab Creek	P	2007	Wyoming
Scab Creek	P	2007	Wyoming
Scab Creek	N	2007	Wyoming
Scab Creek	N	2007	Wyoming
Scab Creek	P	2007	Wyoming
Scab Creek	N	2007	Wyoming
Scab Creek	N	2007	Wyoming
Muddy Creek	N	2007	Wyoming
Muddy Creek	N	2007	Wyoming
Muddy Creek	N	2007	Wyoming
Muddy Creek	N	2007	Wyoming
Muddy Creek	P	2007	Wyoming
Muddy Creek	N	2007	Wyoming
Muddy Creek	N	2007	Wyoming
Muddy Creek	N	2007	Wyoming
Muddy Creek	N	2007	Wyoming
Muddy Creek	P	2007	Wyoming
Muddy Creek	N	2007	Wyoming
Muddy Creek	P	2007	Wyoming
Muddy Creek	N	2007	Wyoming
Muddy Creek	P	2007	Wyoming
Muddy Creek	N	2007	Wyoming
Muddy Creek	N	2007	Wyoming
Muddy Creek	N	2007	Wyoming
Muddy Creek	N	2007	Wyoming
Muddy Creek	N	2007	Wyoming
Muddy Creek	P	2007	Wyoming
Muddy Creek	N	2007	Wyoming
Muddy Creek	P	2007	Wyoming
Muddy Creek	N	2007	Wyoming
Muddy Creek	N	2007	Wyoming
Muddy Creek	N	2007	Wyoming
Muddy Creek	N	2007	Wyoming
Muddy Creek	N	2007	Wyoming
Muddy Creek	N	2007	Wyoming
Muddy Creek	N	2007	Wyoming
Muddy Creek	P	2007	Wyoming
Muddy Creek	N	2007	Wyoming
Muddy Creek	N	2007	Wyoming
Muddy Creek	N	2007	Wyoming
Muddy Creek	N	2007	Wyoming
Muddy Creek	P	2007	Wyoming
Muddy Creek	N	2007	Wyoming
Muddy Creek	N	2007	Wyoming
Muddy Creek	N	2007	Wyoming
Muddy Creek	P	2007	Wyoming
Muddy Creek	N	2007	Wyoming
Muddy Creek	N	2007	Wyoming
Muddy Creek	N	2007	Wyoming
Muddy Creek	P	2007	Wyoming
Muddy Creek	N	2007	Wyoming
Muddy Creek	P	2007	Wyoming
Muddy Creek	N	2007	Wyoming
Muddy Creek	N	2007	Wyoming
Muddy Creek	N	2007	Wyoming
Muddy Creek	N	2007	Wyoming
Muddy Creek	N	2007	Wyoming
Muddy Creek	N	2007	Wyoming
Muddy Creek	N	2007	Wyoming
Muddy Creek	N	2007	Wyoming
Muddy Creek	N	2007	Wyoming
Muddy Creek	N	2007	Wyoming
Muddy Creek	N	2007	Wyoming
Muddy Creek	N	2007	Wyoming
Muddy Creek	N	2007	Wyoming
Muddy Creek	N	2007	Wyoming
Muddy Creek	N	2007	Wyoming
Muddy Creek	N	2007	Wyoming
Muddy Creek	N	2007	Wyoming
Muddy Creek	N	2007	Wyoming
Muddy Creek	N	2007	Wyoming
Muddy Creek	P	2007	Wyoming
Muddy Creek	N	2007	Wyoming
Muddy Creek	N	2007	Wyoming
Muddy Creek	N	2007	Wyoming
Muddy Creek	N	2007	Wyoming
Muddy Creek	N	2007	Wyoming
Muddy Creek	N	2007	Wyoming
Muddy Creek	N	2007	Wyoming
Muddy Creek	N	2007	Wyoming
Muddy Creek	N	2007	Wyoming
Muddy Creek	N	2007	Wyoming
Muddy Creek	N	2007	Wyoming
Muddy Creek	N	2007	Wyoming
Muddy Creek	N	2007	Wyoming
Muddy Creek	P	2007	Wyoming
Scab Creek	N	2007	Wyoming
Scab Creek	N	2007	Wyoming
Scab Creek	N	2007	Wyoming
Scab Creek	N	2007	Wyoming
Scab Creek	P	2007	Wyoming
Scab Creek	N	2007	Wyoming
Scab Creek	N	2007	Wyoming
Scab Creek	N	2007	Wyoming
Scab Creek	N	2007	Wyoming
Scab Creek	N	2007	Wyoming
Scab Creek	N	2007	Wyoming
Scab Creek	P	2007	Wyoming
Scab Creek	N	2007	Wyoming
Scab Creek	N	2007	Wyoming
Scab Creek	N	2007	Wyoming
Scab Creek	N	2007	Wyoming
Scab Creek	N	2007	Wyoming
Scab Creek	N	2007	Wyoming
Scab Creek	N	2007	Wyoming
Scab Creek	N	2007	Wyoming
Scab Creek	N	2007	Wyoming
Scab Creek	N	2007	Wyoming
Muddy Creek	P	2007	Wyoming
Muddy Creek	P	2007	Wyoming
Fall Creek	N	2008	Wyoming
Fall Creek	N	2008	Wyoming
Fall Creek	N	2008	Wyoming
Fall Creek	N	2008	Wyoming
Fall Creek	N	2008	Wyoming
Fall Creek	N	2008	Wyoming
Fall Creek	N	2008	Wyoming
Fall Creek	N	2008	Wyoming
Fall Creek	N	2008	Wyoming
Fall Creek	N	2008	Wyoming
Fall Creek	N	2008	Wyoming
Fall Creek	N	2008	Wyoming
Fall Creek	N	2008	Wyoming
Fall Creek	N	2008	Wyoming
Fall Creek	N	2008	Wyoming
Fall Creek	N	2008	Wyoming
Fall Creek	N	2008	Wyoming
Fall Creek	N	2008	Wyoming
Fall Creek	N	2008	Wyoming
Fall Creek	N	2008	Wyoming
Fall Creek	N	2008	Wyoming
Fall Creek	N	2008	Wyoming
Fall Creek	N	2008	Wyoming
Fall Creek	N	2008	Wyoming
Fall Creek	P	2008	Wyoming
Fall Creek	N	2008	Wyoming
Fall Creek	N	2008	Wyoming
Fall Creek	N	2008	Wyoming
Fall Creek	N	2008	Wyoming
Fall Creek	N	2008	Wyoming
Fall Creek	N	2008	Wyoming
Fall Creek	N	2008	Wyoming
Fall Creek	N	2008	Wyoming
Fall Creek	N	2008	Wyoming
Fall Creek	N	2008	Wyoming
Fall Creek	N	2008	Wyoming
Fall Creek	N	2008	Wyoming
Fall Creek	N	2008	Wyoming
Fall Creek	N	2008	Wyoming
Fall Creek	N	2008	Wyoming
Fall Creek	N	2008	Wyoming
Fall Creek	N	2008	Wyoming
Fall Creek	N	2008	Wyoming
Fall Creek	N	2008	Wyoming
Fall Creek	N	2008	Wyoming
Fall Creek	N	2008	Wyoming
Fall Creek	N	2008	Wyoming
Fall Creek	N	2008	Wyoming
Fall Creek	N	2008	Wyoming
Fall Creek	N	2008	Wyoming
Fall Creek	N	2008	Wyoming
Fall Creek	P	2008	Wyoming
Fall Creek	P	2008	Wyoming
Fall Creek	N	2008	Wyoming
Fall Creek	N	2008	Wyoming
Fall Creek	N	2008	Wyoming
Fall Creek	N	2008	Wyoming
Fall Creek	N	2008	Wyoming
Fall Creek	N	2008	Wyoming
Fall Creek	N	2008	Wyoming
Fall Creek	N	2008	Wyoming
Fall Creek	P	2008	Wyoming
Fall Creek	N	2008	Wyoming
Fall Creek	N	2008	Wyoming
Fall Creek	N	2008	Wyoming
Fall Creek	N	2008	Wyoming
Fall Creek	N	2008	Wyoming
Fall Creek	N	2008	Wyoming
Fall Creek	P	2008	Wyoming
Fall Creek	N	2008	Wyoming
Fall Creek	N	2008	Wyoming
Fall Creek	N	2008	Wyoming
Fall Creek	N	2008	Wyoming
Fall Creek	N	2008	Wyoming
Fall Creek	N	2008	Wyoming
Fall Creek	N	2008	Wyoming
Fall Creek	N	2008	Wyoming
Fall Creek	N	2008	Wyoming
Fall Creek	N	2008	Wyoming
Fall Creek	N	2008	Wyoming
Fall Creek	N	2008	Wyoming
Fall Creek	N	2008	Wyoming
Fall Creek	N	2008	Wyoming
Fall Creek	P	2008	Wyoming
Fall Creek	N	2008	Wyoming
Fall Creek	N	2008	Wyoming
Fall Creek	N	2008	Wyoming
Fall Creek	N	2008	Wyoming
Fall Creek	N	2008	Wyoming
Fall Creek	N	2008	Wyoming
Fall Creek	N	2008	Wyoming
Fall Creek	N	2008	Wyoming
Fall Creek	N	2008	Wyoming
Fall Creek	N	2008	Wyoming
Fall Creek	N	2008	Wyoming
Fall Creek	N	2008	Wyoming
Fall Creek	N	2008	Wyoming
Fall Creek	N	2008	Wyoming
Fall Creek	N	2008	Wyoming
Fall Creek	N	2008	Wyoming
Fall Creek	N	2008	Wyoming
Fall Creek	N	2008	Wyoming
Fall Creek	N	2008	Wyoming
Fall Creek	N	2008	Wyoming
Fall Creek	P	2008	Wyoming
Fall Creek	N	2008	Wyoming
Fall Creek	N	2008	Wyoming
Fall Creek	N	2008	Wyoming
Fall Creek	N	2008	Wyoming
Fall Creek	N	2008	Wyoming
Fall Creek	N	2008	Wyoming
Fall Creek	N	2008	Wyoming
Fall Creek	P	2008	Wyoming
Fall Creek	N	2008	Wyoming
Fall Creek	N	2008	Wyoming
Fall Creek	N	2008	Wyoming
Fall Creek	N	2008	Wyoming
Fall Creek	N	2008	Wyoming
Fall Creek	N	2008	Wyoming
Fall Creek	P	2008	Wyoming
Fall Creek	N	2008	Wyoming
Fall Creek	N	2008	Wyoming
Fall Creek	N	2008	Wyoming
Fall Creek	N	2008	Wyoming
Fall Creek	N	2008	Wyoming
Fall Creek	N	2008	Wyoming
Fall Creek	P	2008	Wyoming
Fall Creek	N	2008	Wyoming
Fall Creek	N	2008	Wyoming
Fall Creek	N	2008	Wyoming
Fall Creek	N	2008	Wyoming
Fall Creek	P	2008	Wyoming
Fall Creek	N	2008	Wyoming
Fall Creek	N	2008	Wyoming
Fall Creek	N	2008	Wyoming
Fall Creek	P	2008	Wyoming
Fall Creek	N	2008	Wyoming
Fall Creek	N	2008	Wyoming
Fall Creek	N	2008	Wyoming
Fall Creek	N	2008	Wyoming
Fall Creek	N	2008	Wyoming
Fall Creek	N	2008	Wyoming
Fall Creek	N	2008	Wyoming
Fall Creek	N	2008	Wyoming
Fall Creek	N	2008	Wyoming
Fall Creek	N	2008	Wyoming
Fall Creek	N	2008	Wyoming
Fall Creek	N	2008	Wyoming
Fall Creek	P	2008	Wyoming
Fall Creek	N	2008	Wyoming
Fall Creek	N	2008	Wyoming
Fall Creek	N	2008	Wyoming
Fall Creek	N	2008	Wyoming
Fall Creek	P	2008	Wyoming
Fall Creek	N	2008	Wyoming
Fall Creek	P	2008	Wyoming
Fall Creek	N	2008	Wyoming
Fall Creek	N	2008	Wyoming
Fall Creek	N	2008	Wyoming
Fall Creek	N	2008	Wyoming
Fall Creek	N	2008	Wyoming
Fall Creek	N	2008	Wyoming
Fall Creek	N	2008	Wyoming
Fall Creek	P	2008	Wyoming
Fall Creek	P	2008	Wyoming
Fall Creek	N	2008	Wyoming
Fall Creek	N	2008	Wyoming
Fall Creek	N	2008	Wyoming
Fall Creek	N	2008	Wyoming
Fall Creek	N	2008	Wyoming
Fall Creek	N	2008	Wyoming
Fall Creek	N	2008	Wyoming
Fall Creek	N	2008	Wyoming
Fall Creek	N	2008	Wyoming
Fall Creek	N	2008	Wyoming
Fall Creek	P	2008	Wyoming
Fall Creek	N	2008	Wyoming
Fall Creek	N	2008	Wyoming
Fall Creek	N	2008	Wyoming
Fall Creek	N	2008	Wyoming
Fall Creek	N	2008	Wyoming
Fall Creek	N	2008	Wyoming
Muddy Creek	N	2008	Wyoming
Muddy Creek	N	2008	Wyoming
Muddy Creek	N	2008	Wyoming
Muddy Creek	N	2008	Wyoming
Muddy Creek	N	2008	Wyoming
Muddy Creek	N	2008	Wyoming
Muddy Creek	P	2008	Wyoming
Muddy Creek	N	2008	Wyoming
Muddy Creek	N	2008	Wyoming
Muddy Creek	N	2008	Wyoming
Muddy Creek	P	2008	Wyoming
Muddy Creek	N	2008	Wyoming
Muddy Creek	N	2008	Wyoming
Muddy Creek	N	2008	Wyoming
Muddy Creek	N	2008	Wyoming
Muddy Creek	N	2008	Wyoming
Muddy Creek	N	2008	Wyoming
Muddy Creek	N	2008	Wyoming
Muddy Creek	N	2008	Wyoming
Muddy Creek	N	2008	Wyoming
Muddy Creek	N	2008	Wyoming
Muddy Creek	N	2008	Wyoming
Muddy Creek	N	2008	Wyoming
Muddy Creek	N	2008	Wyoming
Muddy Creek	N	2008	Wyoming
Muddy Creek	N	2008	Wyoming
Muddy Creek	N	2008	Wyoming
Muddy Creek	N	2008	Wyoming
Muddy Creek	N	2008	Wyoming
Muddy Creek	N	2008	Wyoming
Muddy Creek	N	2008	Wyoming
Muddy Creek	P	2008	Wyoming
Muddy Creek	N	2008	Wyoming
Muddy Creek	N	2008	Wyoming
Muddy Creek	N	2008	Wyoming
Muddy Creek	N	2008	Wyoming
Muddy Creek	P	2008	Wyoming
Muddy Creek	N	2008	Wyoming
Muddy Creek	N	2008	Wyoming
Muddy Creek	N	2008	Wyoming
Muddy Creek	N	2008	Wyoming
Muddy Creek	N	2008	Wyoming
Muddy Creek	N	2008	Wyoming
Muddy Creek	N	2008	Wyoming
Muddy Creek	N	2008	Wyoming
Muddy Creek	N	2008	Wyoming
Muddy Creek	N	2008	Wyoming
Muddy Creek	N	2008	Wyoming
Muddy Creek	N	2008	Wyoming
Muddy Creek	N	2008	Wyoming
Muddy Creek	N	2008	Wyoming
Muddy Creek	N	2008	Wyoming
Muddy Creek	N	2008	Wyoming
Muddy Creek	N	2008	Wyoming
Muddy Creek	P	2008	Wyoming
Muddy Creek	N	2008	Wyoming
Muddy Creek	P	2008	Wyoming
Muddy Creek	N	2008	Wyoming
Muddy Creek	P	2008	Wyoming
Muddy Creek	N	2008	Wyoming
Muddy Creek	N	2008	Wyoming
Muddy Creek	N	2008	Wyoming
Muddy Creek	P	2008	Wyoming
Muddy Creek	N	2008	Wyoming
Muddy Creek	N	2008	Wyoming
Muddy Creek	N	2008	Wyoming
Muddy Creek	N	2008	Wyoming
Muddy Creek	N	2008	Wyoming
Muddy Creek	N	2008	Wyoming
Muddy Creek	N	2008	Wyoming
Muddy Creek	N	2008	Wyoming
Muddy Creek	N	2008	Wyoming
Muddy Creek	P	2008	Wyoming
Muddy Creek	N	2008	Wyoming
Muddy Creek	P	2008	Wyoming
Muddy Creek	N	2008	Wyoming
Muddy Creek	N	2008	Wyoming
Muddy Creek	N	2008	Wyoming
Muddy Creek	P	2008	Wyoming
Muddy Creek	N	2008	Wyoming
Muddy Creek	N	2008	Wyoming
Muddy Creek	N	2008	Wyoming
Muddy Creek	N	2008	Wyoming
Muddy Creek	P	2008	Wyoming
Muddy Creek	N	2008	Wyoming
Muddy Creek	N	2008	Wyoming
Muddy Creek	P	2008	Wyoming
Muddy Creek	N	2008	Wyoming
Muddy Creek	N	2008	Wyoming
Muddy Creek	N	2008	Wyoming
Muddy Creek	N	2008	Wyoming
Muddy Creek	N	2008	Wyoming
Muddy Creek	N	2008	Wyoming
Muddy Creek	N	2008	Wyoming
Muddy Creek	P	2008	Wyoming
Muddy Creek	N	2008	Wyoming
Muddy Creek	N	2008	Wyoming
Muddy Creek	N	2008	Wyoming
Muddy Creek	N	2008	Wyoming
Muddy Creek	N	2008	Wyoming
Muddy Creek	N	2008	Wyoming
Muddy Creek	N	2008	Wyoming
Muddy Creek	N	2008	Wyoming
Muddy Creek	N	2008	Wyoming
Muddy Creek	N	2008	Wyoming
Muddy Creek	N	2008	Wyoming
Muddy Creek	N	2008	Wyoming
Muddy Creek	N	2008	Wyoming
Muddy Creek	N	2008	Wyoming
Muddy Creek	P	2008	Wyoming
Muddy Creek	N	2008	Wyoming
Muddy Creek	N	2008	Wyoming
Muddy Creek	N	2008	Wyoming
Muddy Creek	N	2006	Wyoming
Muddy Creek	N	2008	Wyoming
Muddy Creek	N	2008	Wyoming
Muddy Creek	N	2008	Wyoming
Muddy Creek	N	2008	Wyoming
Muddy Creek	N	2008	Wyoming
Muddy Creek	N	2008	Wyoming
Muddy Creek	N	2008	Wyoming
Muddy Creek	N	2008	Wyoming
Muddy Creek	N	2008	Wyoming
Muddy Creek	N	2008	Wyoming
Muddy Creek	N	2008	Wyoming
Muddy Creek	N	2008	Wyoming
Muddy Creek	P	2008	Wyoming
Muddy Creek	N	2008	Wyoming
Muddy Creek	N	2008	Wyoming
Muddy Creek	N	2008	Wyoming
Muddy Creek	P	2008	Wyoming
Muddy Creek	N	2008	Wyoming
Muddy Creek	N	2008	Wyoming
Muddy Creek	P	2008	Wyoming
Muddy Creek	N	2008	Wyoming
Muddy Creek	N	2008	Wyoming
Muddy Creek	N	2008	Wyoming
Muddy Creek	N	2008	Wyoming
Muddy Creek	N	2008	Wyoming
Muddy Creek	P	2008	Wyoming
Muddy Creek	N	2008	Wyoming
Muddy Creek	N	2008	Wyoming
Muddy Creek	N	2008	Wyoming
Muddy Creek	N	2008	Wyoming
Muddy Creek	N	2008	Wyoming
Muddy Creek	N	2008	Wyoming
Muddy Creek	N	2008	Wyoming
Muddy Creek	N	2008	Wyoming
Muddy Creek	N	2008	Wyoming
Muddy Creek	N	2008	Wyoming
Muddy Creek	N	2008	Wyoming
Muddy Creek	N	2008	Wyoming
Muddy Creek	N	2008	Wyoming
Muddy Creek	P	2008	Wyoming
Muddy Creek	N	2008	Wyoming
Fall Creek	N	2008	Wyoming
Fall Creek	N	2008	Wyoming
Fall Creek	N	2008	Wyoming
Fall Creek	N	2008	Wyoming
Fall Creek	N	2008	Wyoming
Fall Creek	P	2008	Wyoming
Muddy Creek	N	2008	Wyoming
Muddy Creek	N	2008	Wyoming
Muddy Creek	N	2008	Wyoming
Scab Creek	N	2008	Wyoming
Scab Creek	P	2008	Wyoming
Scab Creek	N	2008	Wyoming
Scab Creek	P	2008	Wyoming
Muddy Creek	N	2008	Wyoming
Fall Creek	P	2008	Wyoming
Fall Creek	P	2008	Wyoming
Fall Creek	N	2008	Wyoming
Fall Creek	N	2009	Wyoming
Fall Creek	N	2009	Wyoming
Fall Creek	N	2009	Wyoming
Fall Creek	N	2009	Wyoming
Fall Creek	N	2009	Wyoming
Fall Creek	N	2009	Wyoming
Fall Creek	N	2009	Wyoming
Fall Creek	N	2009	Wyoming
Fall Creek	N	2009	Wyoming
Fall Creek	N	2009	Wyoming
Fall Creek	N	2009	Wyoming
Fall Creek	N	2009	Wyoming
Fall Creek	N	2009	Wyoming
Fall Creek	N	2009	Wyoming
Fall Creek	P	2009	Wyoming
Fall Creek	N	2009	Wyoming
Fall Creek	N	2009	Wyoming
Fall Creek	N	2009	Wyoming
Fall Creek	N	2009	Wyoming
Fall Creek	N	2009	Wyoming
Fall Creek	N	2009	Wyoming
Fall Creek	N	2009	Wyoming
Fall Creek	N	2009	Wyoming
Fall Creek	N	2009	Wyoming
Fall Creek	N	2009	Wyoming
Fall Creek	N	2009	Wyoming
Fall Creek	N	2009	Wyoming
Fall Creek	N	2009	Wyoming
Fall Creek	N	2009	Wyoming
Fall Creek	N	2009	Wyoming
Fall Creek	N	2009	Wyoming
Fall Creek	N	2009	Wyoming
Fall Creek	P	2009	Wyoming
Fall Creek	N	2009	Wyoming
Fall Creek	N	2009	Wyoming
Fall Creek	N	2009	Wyoming
Fall Creek	N	2009	Wyoming
Fall Creek	N	2009	Wyoming
Fall Creek	N	2009	Wyoming
Fall Creek	P	2009	Wyoming
Fall Creek	N	2009	Wyoming
Fall Creek	N	2009	Wyoming
Fall Creek	N	2009	Wyoming
Fall Creek	N	2009	Wyoming
Fall Creek	N	2009	Wyoming
Fall Creek	N	2009	Wyoming
Fall Creek	N	2009	Wyoming
Fall Creek	N	2009	Wyoming
Fall Creek	N	2009	Wyoming
Fall Creek	N	2009	Wyoming
Fall Creek	N	2009	Wyoming
Fall Creek	N	2009	Wyoming
Fall Creek	N	2009	Wyoming
Fall Creek	N	2009	Wyoming
Fall Creek	N	2009	Wyoming
Fall Creek	N	2009	Wyoming
Fall Creek	N	2009	Wyoming
Fall Creek	N	2009	Wyoming
Fall Creek	P	2009	Wyoming
Fall Creek	P	2009	Wyoming
Fall Creek	N	2009	Wyoming
Fall Creek	N	2009	Wyoming
Fall Creek	N	2009	Wyoming
Fall Creek	N	2009	Wyoming
Fall Creek	N	2009	Wyoming
Fall Creek	N	2009	Wyoming
Fall Creek	N	2009	Wyoming
Fall Creek	P	2009	Wyoming
Fall Creek	N	2009	Wyoming
Fall Creek	N	2009	Wyoming
Fall Creek	N	2009	Wyoming
Fall Creek	N	2009	Wyoming
Fall Creek	N	2009	Wyoming
Fall Creek	N	2009	Wyoming
Fall Creek	N	2009	Wyoming
Fall Creek	N	2009	Wyoming
Fall Creek	N	2009	Wyoming
Fall Creek	N	2009	Wyoming
Fall Creek	N	2009	Wyoming
Fall Creek	N	2009	Wyoming
Fall Creek	N	2009	Wyoming
Fall Creek	N	2009	Wyoming
Fall Creek	N	2009	Wyoming
Fall Creek	N	2009	Wyoming
Fall Creek	N	2009	Wyoming
Fall Creek	N	2009	Wyoming
Fall Creek	N	2009	Wyoming
Fall Creek	N	2009	Wyoming
Fall Creek	N	2009	Wyoming
Fall Creek	N	2009	Wyoming
Fall Creek	N	2009	Wyoming
Fall Creek	N	2009	Wyoming
Fall Creek	N	2009	Wyoming
Fall Creek	N	2009	Wyoming
Fall Creek	N	2009	Wyoming
Fall Creek	N	2009	Wyoming
Fall Creek	N	2009	Wyoming
Fall Creek	N	2009	Wyoming
Fall Creek	N	2009	Wyoming
Fall Creek	N	2009	Wyoming
Fall Creek	N	2009	Wyoming
Fall Creek	N	2009	Wyoming
Fall Creek	N	2009	Wyoming
Fall Creek	N	2009	Wyoming
Fall Creek	N	2009	Wyoming
Fall Creek	N	2009	Wyoming
Fall Creek	N	2009	Wyoming
Fall Creek	N	2009	Wyoming
Fall Creek	N	2009	Wyoming
Fall Creek	N	2009	Wyoming
Fall Creek	N	2009	Wyoming
Fall Creek	N	2009	Wyoming
Fall Creek	N	2009	Wyoming
Fall Creek	N	2009	Wyoming
Fall Creek	N	2009	Wyoming
Fall Creek	N	2009	Wyoming
Fall Creek	N	2009	Wyoming
Fall Creek	N	2009	Wyoming
Fall Creek	N	2009	Wyoming
Fall Creek	N	2009	Wyoming
Fall Creek	N	2009	Wyoming
Fall Creek	N	2009	Wyoming
Muddy Creek	N	2009	Wyoming
Muddy Creek	N	2009	Wyoming
Muddy Creek	N	2009	Wyoming
Muddy Creek	N	2009	Wyoming
Muddy Creek	N	2009	Wyoming
Muddy Creek	N	2010	Wyoming
Muddy Creek	N	2010	Wyoming
Muddy Creek	N	2010	Wyoming
Muddy Creek	N	2010	Wyoming
Muddy Creek	N	2010	Wyoming
Muddy Creek	N	2010	Wyoming
Muddy Creek	N	2010	Wyoming
Muddy Creek	N	2010	Wyoming
Muddy Creek	N	2010	Wyoming
Muddy Creek	N	2010	Wyoming
Muddy Creek	N	2010	Wyoming
Muddy Creek	N	2010	Wyoming
Muddy Creek	N	2010	Wyoming
Muddy Creek	N	2010	Wyoming
Muddy Creek	N	2010	Wyoming
Muddy Creek	N	2010	Wyoming
Muddy Creek	N	2010	Wyoming
Muddy Creek	N	2010	Wyoming
Muddy Creek	N	2010	Wyoming
Muddy Creek	N	2010	Wyoming
Muddy Creek	N	2010	Wyoming
Muddy Creek	N	2010	Wyoming
Muddy Creek	N	2010	Wyoming
Muddy Creek	N	2010	Wyoming
Muddy Creek	N	2010	Wyoming
Muddy Creek	N	2010	Wyoming
Muddy Creek	P	2010	Wyoming
Muddy Creek	N	2010	Wyoming
Muddy Creek	P	2010	Wyoming
Muddy Creek	N	2010	Wyoming
Muddy Creek	N	2010	Wyoming
Muddy Creek	N	2010	Wyoming
Muddy Creek	N	2010	Wyoming
Muddy Creek	N	2010	Wyoming
Muddy Creek	N	2010	Wyoming
Muddy Creek	N	2010	Wyoming
Muddy Creek	N	2010	Wyoming
Muddy Creek	N	2010	Wyoming
Muddy Creek	N	2010	Wyoming
Muddy Creek	N	2010	Wyoming
Muddy Creek	N	2010	Wyoming
Muddy Creek	N	2010	Wyoming
Muddy Creek	N	2010	Wyoming
Muddy Creek	P	2010	Wyoming
Muddy Creek	N	2010	Wyoming
Muddy Creek	N	2010	Wyoming
Muddy Creek	N	2010	Wyoming
Muddy Creek	N	2010	Wyoming
Muddy Creek	N	2010	Wyoming
Muddy Creek	N	2010	Wyoming
Muddy Creek	N	2010	Wyoming
Muddy Creek	N	2010	Wyoming
Muddy Creek	N	2010	Wyoming
Muddy Creek	N	2010	Wyoming
Muddy Creek	N	2010	Wyoming
Muddy Creek	N	2010	Wyoming
Muddy Creek	N	2010	Wyoming
Muddy Creek	N	2010	Wyoming
Muddy Creek	N	2010	Wyoming
Muddy Creek	N	2010	Wyoming
Muddy Creek	N	2010	Wyoming
Muddy Creek	N	2010	Wyoming
Muddy Creek	N	2010	Wyoming
Muddy Creek	N	2010	Wyoming
Muddy Creek	N	2009	Wyoming
Muddy Creek	N	2009	Wyoming
Muddy Creek	N	2009	Wyoming
Muddy Creek	N	2009	Wyoming
Muddy Creek	N	2009	Wyoming
Muddy Creek	N	2009	Wyoming
Muddy Creek	N	2009	Wyoming
Muddy Creek	N	2009	Wyoming
Muddy Creek	N	2009	Wyoming
Muddy Creek	N	2009	Wyoming
Muddy Creek	N	2009	Wyoming
Muddy Creek	N	2009	Wyoming
Muddy Creek	N	2009	Wyoming
Muddy Creek	N	2009	Wyoming
Muddy Creek	N	2009	Wyoming
Muddy Creek	N	2009	Wyoming
Muddy Creek	N	2009	Wyoming
Muddy Creek	N	2009	Wyoming
Muddy Creek	N	2009	Wyoming
Muddy Creek	P	2009	Wyoming
Muddy Creek	N	2009	Wyoming
Muddy Creek	N	2009	Wyoming
Muddy Creek	N	2009	Wyoming
Muddy Creek	N	2009	Wyoming
Muddy Creek	P	2009	Wyoming
Muddy Creek	N	2009	Wyoming
Muddy Creek	N	2009	Wyoming
Muddy Creek	P	2009	Wyoming
Muddy Creek	N	2009	Wyoming
Muddy Creek	N	2009	Wyoming
Muddy Creek	N	2009	Wyoming
Muddy Creek	N	2009	Wyoming
Muddy Creek	N	2009	Wyoming
Muddy Creek	N	2009	Wyoming
Muddy Creek	N	2009	Wyoming
Muddy Creek	N	2009	Wyoming
Muddy Creek	N	2009	Wyoming
Muddy Creek	N	2009	Wyoming
Muddy Creek	N	2009	Wyoming
Muddy Creek	N	2009	Wyoming
Muddy Creek	N	2009	Wyoming
Muddy Creek	N	2009	Wyoming
Muddy Creek	N	2009	Wyoming
Muddy Creek	N	2009	Wyoming
Muddy Creek	N	2009	Wyoming
Muddy Creek	N	2009	Wyoming
Muddy Creek	N	2009	Wyoming
Muddy Creek	N	2009	Wyoming
Muddy Creek	N	2009	Wyoming
Muddy Creek	N	2009	Wyoming
Muddy Creek	N	2009	Wyoming
Muddy Creek	N	2009	Wyoming
Muddy Creek	N	2009	Wyoming
Muddy Creek	N	2009	Wyoming
Muddy Creek	N	2009	Wyoming
Scab Creek	N	2009	Wyoming
Scab Creek	P	2009	Wyoming
Scab Creek	N	2009	Wyoming
Scab Creek	N	2009	Wyoming
Scab Creek	N	2009	Wyoming
Scab Creek	N	2009	Wyoming
Scab Creek	N	2009	Wyoming
Scab Creek	N	2009	Wyoming
Scab Creek	P	2009	Wyoming
Scab Creek	N	2009	Wyoming
Scab Creek	N	2009	Wyoming
Scab Creek	N	2009	Wyoming
Scab Creek	N	2009	Wyoming
Scab Creek	N	2009	Wyoming
Scab Creek	N	2009	Wyoming
Scab Creek	N	2009	Wyoming
Scab Creek	N	2009	Wyoming
Scab Creek	N	2009	Wyoming
Scab Creek	N	2009	Wyoming
Scab Creek	N	2009	Wyoming
Scab Creek	N	2009	Wyoming
Scab Creek	N	2009	Wyoming
Scab Creek	N	2009	Wyoming
Scab Creek	N	2009	Wyoming
Scab Creek	N	2009	Wyoming
Scab Creek	P	2009	Wyoming
Scab Creek	P	2009	Wyoming
Scab Creek	N	2009	Wyoming
Scab Creek	N	2009	Wyoming
Scab Creek	N	2009	Wyoming
Scab Creek	N	2009	Wyoming
Scab Creek	N	2009	Wyoming
Scab Creek	N	2009	Wyoming
Scab Creek	N	2009	Wyoming
Scab Creek	N	2009	Wyoming
Scab Creek	N	2009	Wyoming
Scab Creek	N	2009	Wyoming
Scab Creek	N	2009	Wyoming
Scab Creek	N	2009	Wyoming
Scab Creek	N	2009	Wyoming
Scab Creek	N	2009	Wyoming
Scab Creek	P	2009	Wyoming
Scab Creek	N	2009	Wyoming
Scab Creek	N	2009	Wyoming
Scab Creek	N	2009	Wyoming
Scab Creek	N	2009	Wyoming
Scab Creek	P	2009	Wyoming
Scab Creek	N	2009	Wyoming
Scab Creek	P	2009	Wyoming
Muddy Creek	N	2009	Wyoming
Muddy Creek	N	2009	Wyoming
Muddy Creek	P	2009	Wyoming
Muddy Creek	N	2009	Wyoming
Muddy Creek	N	2009	Wyoming
Muddy Creek	N	2009	Wyoming
Muddy Creek	P	2009	Wyoming
Muddy Creek	N	2009	Wyoming
Muddy Creek	N	2009	Wyoming
Muddy Creek	P	2009	Wyoming
Muddy Creek	N	2009	Wyoming
Muddy Creek	N	2009	Wyoming
Muddy Creek	N	2009	Wyoming
Muddy Creek	N	2009	Wyoming
Muddy Creek	N	2009	Wyoming
Muddy Creek	N	2009	Wyoming
Muddy Creek	N	2009	Wyoming
Muddy Creek	N	2009	Wyoming
Muddy Creek	N	2009	Wyoming
Muddy Creek	N	2009	Wyoming
Muddy Creek	N	2009	Wyoming
Muddy Creek	N	2009	Wyoming
Muddy Creek	N	2009	Wyoming
Muddy Creek	N	2009	Wyoming
Muddy Creek	N	2009	Wyoming
Muddy Creek	N	2009	Wyoming
Muddy Creek	N	2009	Wyoming
Muddy Creek	P	2009	Wyoming
Muddy Creek	N	2009	Wyoming
Muddy Creek	N	2009	Wyoming
Muddy Creek	N	2009	Wyoming
Muddy Creek	N	2009	Wyoming
Muddy Creek	N	2009	Wyoming
Muddy Creek	N	2009	Wyoming
Muddy Creek	N	2009	Wyoming
Muddy Creek	N	2009	Wyoming
Muddy Creek	N	2009	Wyoming
Muddy Creek	N	2009	Wyoming
Muddy Creek	N	2009	Wyoming
Muddy Creek	N	2009	Wyoming
Muddy Creek	N	2009	Wyoming
Muddy Creek	N	2009	Wyoming
Muddy Creek	N	2009	Wyoming
Muddy Creek	N	2009	Wyoming
Muddy Creek	N	2009	Wyoming
Muddy Creek	N	2009	Wyoming
Muddy Creek	P	2009	Wyoming
Muddy Creek	N	2009	Wyoming
Muddy Creek	N	2009	Wyoming
Muddy Creek	N	2009	Wyoming
Muddy Creek	N	2009	Wyoming
Muddy Creek	N	2009	Wyoming
Muddy Creek	N	2009	Wyoming
Muddy Creek	N	2009	Wyoming
Scab Creek	N	2009	Wyoming
Scab Creek	N	2009	Wyoming
Scab Creek	N	2009	Wyoming
Scab Creek	N	2009	Wyoming
Scab Creek	N	2009	Wyoming
Scab Creek	P	2009	Wyoming
Scab Creek	N	2009	Wyoming
Scab Creek	N	2009	Wyoming
Scab Creek	N	2009	Wyoming
Scab Creek	N	2009	Wyoming
Scab Creek	N	2009	Wyoming
Scab Creek	N	2009	Wyoming
Scab Creek	N	2009	Wyoming
Scab Creek	P	2009	Wyoming
Scab Creek	N	2009	Wyoming
Scab Creek	N	2009	Wyoming
Scab Creek	N	2009	Wyoming
Scab Creek	P	2009	Wyoming
Scab Creek	N	2009	Wyoming
Scab Creek	P	2009	Wyoming
Scab Creek	N	2009	Wyoming
Scab Creek	P	2009	Wyoming
Scab Creek	P	2009	Wyoming
Scab Creek	P	2009	Wyoming
Scab Creek	N	2009	Wyoming
Scab Creek	N	2009	Wyoming
Scab Creek	N	2009	Wyoming
Scab Creek	N	2009	Wyoming
Scab Creek	N	2009	Wyoming
Scab Creek	P	2009	Wyoming
Scab Creek	P	2009	Wyoming
Scab Creek	N	2009	Wyoming
Scab Creek	N	2009	Wyoming
Scab Creek	N	2009	Wyoming
Scab Creek	P	2009	Wyoming
Scab Creek	P	2009	Wyoming
Scab Creek	N	2009	Wyoming
Scab Creek	N	2009	Wyoming
Scab Creek	N	2009	Wyoming
Scab Creek	N	2009	Wyoming
Scab Creek	N	2009	Wyoming
Scab Creek	N	2009	Wyoming
Scab Creek	N	2009	Wyoming
Scab Creek	N	2009	Wyoming
Scab Creek	N	2009	Wyoming
Scab Creek	N	2009	Wyoming
Scab Creek	N	2009	Wyoming
Scab Creek	N	2009	Wyoming
Scab Creek	P	2009	Wyoming
Scab Creek	N	2009	Wyoming
Scab Creek	N	2009	Wyoming
Scab Creek	P	2009	Wyoming
Scab Creek	P	2009	Wyoming
Scab Creek	N	2009	Wyoming
Scab Creek	N	2009	Wyoming
Scab Creek	P	2009	Wyoming
Scab Creek	P	2009	Wyoming
Scab Creek	N	2009	Wyoming
Scab Creek	N	2009	Wyoming
Scab Creek	N	2009	Wyoming
Scab Creek	N	2009	Wyoming
Scab Creek	N	2009	Wyoming
Scab Creek	N	2009	Wyoming
Scab Creek	N	2009	Wyoming
Scab Creek	N	2009	Wyoming
Scab Creek	N	2009	Wyoming
Scab Creek	P	2009	Wyoming
Scab Creek	N	2009	Wyoming
Scab Creek	N	2009	Wyoming
Scab Creek	P	2009	Wyoming
Scab Creek	N	2009	Wyoming
Scab Creek	N	2009	Wyoming
Scab Creek	P	2009	Wyoming
Scab Creek	N	2009	Wyoming
Scab Creek	N	2009	Wyoming
Scab Creek	N	2009	Wyoming
Scab Creek	N	2009	Wyoming
Scab Creek	P	2009	Wyoming
Scab Creek	N	2009	Wyoming
Scab Creek	N	2009	Wyoming
Scab Creek	N	2009	Wyoming
Scab Creek	N	2009	Wyoming
Scab Creek	P	2009	Wyoming
Scab Creek	N	2009	Wyoming
Scab Creek	N	2009	Wyoming
Scab Creek	P	2009	Wyoming
Scab Creek	N	2009	Wyoming
Scab Creek	N	2009	Wyoming
Scab Creek	N	2009	Wyoming
Scab Creek	N	2009	Wyoming
Scab Creek	N	2009	Wyoming
Scab Creek	N	2009	Wyoming
Scab Creek	P	2009	Wyoming
Scab Creek	P	2009	Wyoming
Scab Creek	N	2009	Wyoming
Scab Creek	N	2009	Wyoming
Scab Creek	N	2009	Wyoming
Scab Creek	N	2009	Wyoming
Scab Creek	N	2009	Wyoming
Fall Creek	N	2009	Wyoming
Fall Creek	N	2009	Wyoming
Fall Creek	P	2009	Wyoming
Fall Creek	N	2009	Wyoming
Fall Creek	P	2009	Wyoming
Fall Creek	N	2009	Wyoming
Fall Creek	N	2009	Wyoming
Fall Creek	N	2009	Wyoming
Fall Creek	N	2009	Wyoming
Fall Creek	N	2009	Wyoming
Fall Creek	N	2009	Wyoming
Fall Creek	N	2009	Wyoming
Fall Creek	N	2009	Wyoming
Fall Creek	N	2009	Wyoming
Fall Creek	N	2009	Wyoming
Fall Creek	N	2009	Wyoming
Fall Creek	N	2009	Wyoming
Fall Creek	N	2009	Wyoming
Fall Creek	P	2009	Wyoming
Fall Creek	N	2009	Wyoming
Fall Creek	N	2009	Wyoming
Fall Creek	N	2009	Wyoming
Fall Creek	N	2009	Wyoming
Fall Creek	P	2009	Wyoming
Fall Creek	P	2009	Wyoming
Fall Creek	N	2009	Wyoming
Fall Creek	N	2009	Wyoming
Fall Creek	N	2009	Wyoming
Fall Creek	N	2009	Wyoming
Fall Creek	N	2009	Wyoming
Fall Creek	N	2009	Wyoming
Fall Creek	N	2009	Wyoming
Fall Creek	N	2009	Wyoming
Fall Creek	N	2009	Wyoming
Fall Creek	N	2009	Wyoming
Fall Creek	N	2009	Wyoming
Muddy Creek	N	2010	Wyoming
Muddy Creek	N	2010	Wyoming
Muddy Creek	N	2010	Wyoming
Muddy Creek	N	2010	Wyoming
Muddy Creek	N	2010	Wyoming
Muddy Creek	N	2010	Wyoming
Muddy Creek	N	2010	Wyoming
Muddy Creek	P	2010	Wyoming
Muddy Creek	N	2010	Wyoming
Muddy Creek	N	2010	Wyoming
Muddy Creek	N	2010	Wyoming
Muddy Creek	N	2010	Wyoming
Muddy Creek	N	2010	Wyoming
Muddy Creek	N	2010	Wyoming
Muddy Creek	N	2010	Wyoming
Muddy Creek	N	2010	Wyoming
Muddy Creek	N	2010	Wyoming
Muddy Creek	N	2010	Wyoming
Scab Creek	N	2010	Wyoming
Scab Creek	N	2010	Wyoming
Scab Creek	P	2010	Wyoming
Scab Creek	N	2010	Wyoming
Scab Creek	N	2010	Wyoming
Scab Creek	N	2010	Wyoming
Scab Creek	N	2010	Wyoming
Scab Creek	N	2010	Wyoming
Scab Creek	N	2010	Wyoming
Scab Creek	N	2010	Wyoming
Scab Creek	N	2010	Wyoming
Scab Creek	N	2010	Wyoming
Scab Creek	N	2010	Wyoming
Scab Creek	P	2010	Wyoming
Scab Creek	N	2010	Wyoming
Scab Creek	N	2010	Wyoming
Scab Creek	P	2010	Wyoming
Scab Creek	N	2010	Wyoming
Scab Creek	N	2010	Wyoming
Scab Creek	P	2010	Wyoming
Scab Creek	P	2010	Wyoming
Scab Creek	N	2010	Wyoming
Scab Creek	N	2010	Wyoming
Scab Creek	N	2010	Wyoming
Scab Creek	N	2010	Wyoming
Scab Creek	N	2010	Wyoming
Scab Creek	N	2010	Wyoming
Scab Creek	N	2010	Wyoming
Scab Creek	N	2010	Wyoming
Scab Creek	N	2010	Wyoming
Scab Creek	P	2010	Wyoming
Scab Creek	N	2010	Wyoming
Scab Creek	N	2010	Wyoming
Scab Creek	N	2010	Wyoming
Scab Creek	P	2010	Wyoming
Scab Creek	N	2010	Wyoming
Scab Creek	N	2010	Wyoming
Scab Creek	P	2010	Wyoming
Scab Creek	N	2010	Wyoming
Scab Creek	N	2010	Wyoming
Scab Creek	N	2010	Wyoming
Scab Creek	N	2010	Wyoming
Scab Creek	N	2010	Wyoming
Scab Creek	N	2010	Wyoming
Scab Creek	N	2010	Wyoming
Scab Creek	N	2010	Wyoming
Scab Creek	N	2010	Wyoming
Scab Creek	N	2010	Wyoming
Scab Creek	N	2010	Wyoming
Scab Creek	N	2010	Wyoming
Scab Creek	N	2010	Wyoming
Scab Creek	N	2010	Wyoming
Scab Creek	N	2010	Wyoming
Scab Creek	P	2010	Wyoming
Scab Creek	N	2010	Wyoming
Scab Creek	N	2010	Wyoming
Scab Creek	N	2010	Wyoming
Scab Creek	N	2010	Wyoming
Scab Creek	N	2010	Wyoming
Scab Creek	N	2010	Wyoming
Scab Creek	N	2010	Wyoming
Scab Creek	P	2010	Wyoming
Scab Creek	P	2010	Wyoming
Scab Creek	P	2010	Wyoming
Scab Creek	N	2010	Wyoming
Scab Creek	N	2010	Wyoming
Scab Creek	N	2010	Wyoming
Scab Creek	N	2010	Wyoming
Scab Creek	N	2010	Wyoming
Scab Creek	N	2010	Wyoming
Scab Creek	P	2010	Wyoming
Scab Creek	N	2010	Wyoming
Scab Creek	N	2010	Wyoming
Scab Creek	N	2010	Wyoming
Scab Creek	N	2010	Wyoming
Scab Creek	N	2010	Wyoming
Scab Creek	N	2010	Wyoming
Scab Creek	N	2010	Wyoming
Scab Creek	N	2010	Wyoming
Scab Creek	P	2010	Wyoming
Scab Creek	P	2010	Wyoming
Scab Creek	N	2010	Wyoming
Scab Creek	N	2010	Wyoming
Scab Creek	N	2010	Wyoming
Scab Creek	P	2010	Wyoming
Scab Creek	N	2010	Wyoming
Scab Creek	N	2010	Wyoming
Scab Creek	N	2010	Wyoming
Scab Creek	N	2010	Wyoming
Scab Creek	N	2010	Wyoming
Scab Creek	P	2010	Wyoming
Scab Creek	N	2010	Wyoming
Scab Creek	N	2010	Wyoming
Scab Creek	N	2010	Wyoming
Scab Creek	N	2010	Wyoming
Scab Creek	P	2010	Wyoming
Scab Creek	N	2010	Wyoming
Scab Creek	N	2010	Wyoming
Scab Creek	N	2010	Wyoming
Scab Creek	N	2010	Wyoming
Scab Creek	N	2010	Wyoming
Scab Creek	N	2010	Wyoming
Scab Creek	N	2010	Wyoming
Scab Creek	N	2010	Wyoming
Scab Creek	N	2010	Wyoming
Scab Creek	N	2010	Wyoming
Scab Creek	P	2010	Wyoming
Scab Creek	P	2010	Wyoming
Scab Creek	N	2010	Wyoming
Scab Creek	N	2010	Wyoming
Scab Creek	N	2010	Wyoming
Scab Creek	N	2010	Wyoming
Scab Creek	P	2010	Wyoming
Scab Creek	N	2010	Wyoming
Scab Creek	P	2010	Wyoming
Scab Creek	P	2010	Wyoming
Scab Creek	N	2010	Wyoming
Scab Creek	N	2010	Wyoming
Scab Creek	N	2010	Wyoming
Scab Creek	N	2010	Wyoming
Scab Creek	N	2010	Wyoming
Scab Creek	P	2010	Wyoming
Scab Creek	P	2010	Wyoming
Scab Creek	N	2010	Wyoming
Scab Creek	P	2010	Wyoming
Scab Creek	N	2010	Wyoming
Scab Creek	N	2010	Wyoming
Scab Creek	N	2010	Wyoming
Scab Creek	N	2010	Wyoming
Scab Creek	N	2010	Wyoming
Scab Creek	N	2010	Wyoming
Scab Creek	N	2010	Wyoming
Scab Creek	N	2010	Wyoming
Scab Creek	N	2010	Wyoming
Scab Creek	N	2010	Wyoming
Scab Creek	N	2010	Wyoming
Scab Creek	N	2010	Wyoming
Scab Creek	N	2010	Wyoming
Scab Creek	P	2010	Wyoming
Scab Creek	N	2010	Wyoming
Scab Creek	N	2010	Wyoming
Muddy Creek	N	2010	Wyoming
Muddy Creek	P	2010	Wyoming
Muddy Creek	N	2010	Wyoming
Muddy Creek	N	2010	Wyoming
Muddy Creek	N	2010	Wyoming
Muddy Creek	N	2010	Wyoming
Muddy Creek	N	2010	Wyoming
Muddy Creek	N	2010	Wyoming
Muddy Creek	N	2010	Wyoming
Muddy Creek	N	2010	Wyoming
Muddy Creek	N	2010	Wyoming
Muddy Creek	N	2010	Wyoming
Muddy Creek	N	2010	Wyoming
Muddy Creek	N	2010	Wyoming
Muddy Creek	N	2010	Wyoming
Muddy Creek	N	2010	Wyoming
Muddy Creek	N	2010	Wyoming
Muddy Creek	N	2010	Wyoming
Muddy Creek	N	2010	Wyoming
Muddy Creek	P	2010	Wyoming
Muddy Creek	N	2010	Wyoming
Muddy Creek	N	2010	Wyoming
Muddy Creek	N	2010	Wyoming
Muddy Creek	N	2010	Wyoming
Muddy Creek	N	2010	Wyoming
Muddy Creek	N	2010	Wyoming
Muddy Creek	N	2010	Wyoming
Muddy Creek	N	2010	Wyoming
Muddy Creek	N	2010	Wyoming
Muddy Creek	N	2010	Wyoming
Muddy Creek	N	2010	Wyoming
Muddy Creek	N	2010	Wyoming
Muddy Creek	N	2010	Wyoming
Muddy Creek	N	2010	Wyoming
Muddy Creek	N	2010	Wyoming
Muddy Creek	N	2010	Wyoming
Muddy Creek	P	2010	Wyoming
Muddy Creek	N	2010	Wyoming
Muddy Creek	N	2010	Wyoming
Muddy Creek	N	2010	Wyoming
Muddy Creek	N	2010	Wyoming
Muddy Creek	N	2010	Wyoming
Muddy Creek	N	2010	Wyoming
Muddy Creek	N	2010	Wyoming
Muddy Creek	N	2010	Wyoming
Muddy Creek	N	2010	Wyoming
Muddy Creek	N	2010	Wyoming
Muddy Creek	N	2010	Wyoming
Muddy Creek	N	2010	Wyoming
Muddy Creek	N	2010	Wyoming
Muddy Creek	N	2010	Wyoming
Muddy Creek	N	2010	Wyoming
Muddy Creek	N	2010	Wyoming
Muddy Creek	N	2010	Wyoming
Muddy Creek	N	2010	Wyoming
Muddy Creek	N	2010	Wyoming
Muddy Creek	N	2010	Wyoming
Muddy Creek	N	2010	Wyoming
Muddy Creek	N	2010	Wyoming
Muddy Creek	N	2011	Wyoming
Muddy Creek	N	2011	Wyoming
Muddy Creek	N	2011	Wyoming
Muddy Creek	N	2011	Wyoming
Muddy Creek	N	2011	Wyoming
Muddy Creek	N	2011	Wyoming
Muddy Creek	N	2011	Wyoming
Muddy Creek	N	2011	Wyoming
Muddy Creek	N	2011	Wyoming
Muddy Creek	N	2011	Wyoming
Muddy Creek	N	2011	Wyoming
Muddy Creek	N	2011	Wyoming
Muddy Creek	N	2011	Wyoming
Muddy Creek	N	2011	Wyoming
Muddy Creek	N	2011	Wyoming
Muddy Creek	N	2011	Wyoming
Muddy Creek	N	2011	Wyoming
Muddy Creek	N	2011	Wyoming
Muddy Creek	N	2011	Wyoming
Muddy Creek	N	2011	Wyoming
Muddy Creek	N	2011	Wyoming
Muddy Creek	N	2011	Wyoming
Muddy Creek	N	2011	Wyoming
Muddy Creek	N	2011	Wyoming
Muddy Creek	N	2011	Wyoming
Muddy Creek	N	2011	Wyoming
Muddy Creek	N	2011	Wyoming
Muddy Creek	N	2011	Wyoming
Muddy Creek	N	2011	Wyoming
Muddy Creek	P	2011	Wyoming
Muddy Creek	N	2011	Wyoming
Muddy Creek	N	2011	Wyoming
Muddy Creek	N	2011	Wyoming
Muddy Creek	N	2011	Wyoming
Muddy Creek	N	2011	Wyoming
Muddy Creek	N	2011	Wyoming
Muddy Creek	N	2011	Wyoming
Muddy Creek	N	2011	Wyoming
Muddy Creek	N	2011	Wyoming
Muddy Creek	P	2011	Wyoming
Muddy Creek	N	2011	Wyoming
Muddy Creek	N	2011	Wyoming
Muddy Creek	N	2011	Wyoming
Muddy Creek	N	2011	Wyoming
Muddy Creek	N	2011	Wyoming
Muddy Creek	N	2011	Wyoming
Muddy Creek	N	2011	Wyoming
Fall Creek	N	2011	Wyoming
Fall Creek	N	2011	Wyoming
Fall Creek	N	2011	Wyoming
Fall Creek	N	2011	Wyoming
Fall Creek	N	2011	Wyoming
Fall Creek	N	2011	Wyoming
Fall Creek	N	2011	Wyoming
Fall Creek	N	2011	Wyoming
Fall Creek	N	2011	Wyoming
Fall Creek	N	2011	Wyoming
Fall Creek	N	2011	Wyoming
Fall Creek	N	2011	Wyoming
Fall Creek	N	2011	Wyoming
Fall Creek	N	2011	Wyoming
Fall Creek	N	2011	Wyoming
Fall Creek	N	2011	Wyoming
Fall Creek	N	2011	Wyoming
Fall Creek	N	2011	Wyoming
Fall Creek	N	2011	Wyoming
Fall Creek	N	2011	Wyoming
Fall Creek	N	2011	Wyoming
Fall Creek	N	2011	Wyoming
Fall Creek	N	2011	Wyoming
Fall Creek	N	2011	Wyoming
Fall Creek	N	2011	Wyoming
Fall Creek	N	2011	Wyoming
Fall Creek	N	2011	Wyoming
Fall Creek	N	2011	Wyoming
Fall Creek	N	2011	Wyoming
Fall Creek	N	2011	Wyoming
Fall Creek	N	2011	Wyoming
Fall Creek	N	2011	Wyoming
Fall Creek	P	2011	Wyoming
Fall Creek	N	2011	Wyoming
Fall Creek	N	2011	Wyoming
Fall Creek	N	2011	Wyoming
Fall Creek	N	2011	Wyoming
Fall Creek	P	2011	Wyoming
Fall Creek	N	2011	Wyoming
Muddy Creek	N	2011	Wyoming
Muddy Creek	P	2011	Wyoming
Muddy Creek	N	2011	Wyoming
Muddy Creek	N	2011	Wyoming
Muddy Creek	N	2011	Wyoming
Muddy Creek	N	2011	Wyoming
Muddy Creek	N	2011	Wyoming
Muddy Creek	N	2011	Wyoming
Muddy Creek	N	2011	Wyoming
Muddy Creek	N	2011	Wyoming
Muddy Creek	N	2011	Wyoming
Muddy Creek	N	2011	Wyoming
Muddy Creek	N	2011	Wyoming
Muddy Creek	N	2011	Wyoming
Muddy Creek	N	2011	Wyoming
Muddy Creek	N	2011	Wyoming
Muddy Creek	P	2011	Wyoming
Muddy Creek	N	2011	Wyoming
Muddy Creek	N	2011	Wyoming
Muddy Creek	N	2011	Wyoming
Muddy Creek	N	2011	Wyoming
Muddy Creek	N	2011	Wyoming
Muddy Creek	N	2011	Wyoming
Muddy Creek	N	2011	Wyoming
Fall Creek	N	2011	Wyoming
Fall Creek	N	2011	Wyoming
Fall Creek	P	2011	Wyoming
Fall Creek	N	2011	Wyoming
Fall Creek	N	2011	Wyoming
Fall Creek	N	2011	Wyoming
Fall Creek	N	2011	Wyoming
Fall Creek	N	2011	Wyoming
Fall Creek	N	2011	Wyoming
Fall Creek	N	2011	Wyoming
Fall Creek	N	2011	Wyoming
Fall Creek	N	2011	Wyoming
Fall Creek	N	2011	Wyoming
Fall Creek	N	2011	Wyoming
Fall Creek	N	2011	Wyoming
Fall Creek	N	2011	Wyoming
Fall Creek	N	2011	Wyoming
Fall Creek	N	2011	Wyoming
Fall Creek	N	2011	Wyoming
Fall Creek	N	2011	Wyoming
Fall Creek	N	2011	Wyoming
Fall Creek	N	2011	Wyoming
Fall Creek	N	2011	Wyoming
Fall Creek	N	2011	Wyoming
Fall Creek	N	2011	Wyoming
Fall Creek	N	2011	Wyoming
Fall Creek	N	2011	Wyoming
Fall Creek	N	2011	Wyoming
Fall Creek	N	2011	Wyoming
Fall Creek	N	2011	Wyoming
Muddy Creek	N	2011	Wyoming
Scab Creek	P	2012	Wyoming
Scab Creek	N	2012	Wyoming
Scab Creek	N	2012	Wyoming
Scab Creek	P	2012	Wyoming
Scab Creek	N	2012	Wyoming
Scab Creek	N	2012	Wyoming
Scab Creek	P	2012	Wyoming
Scab Creek	P	2012	Wyoming
Scab Creek	P	2012	Wyoming
Scab Creek	N	2012	Wyoming
Scab Creek	N	2012	Wyoming
Scab Creek	N	2012	Wyoming
Scab Creek	P	2012	Wyoming
Scab Creek	P	2012	Wyoming
Scab Creek	N	2012	Wyoming
Scab Creek	N	2012	Wyoming
Scab Creek	N	2012	Wyoming
Scab Creek	N	2012	Wyoming
Scab Creek	P	2012	Wyoming
Scab Creek	N	2012	Wyoming
Scab Creek	P	2012	Wyoming
Scab Creek	N	2012	Wyoming
Scab Creek	P	2012	Wyoming
Scab Creek	N	2012	Wyoming
Scab Creek	N	2012	Wyoming
Scab Creek	P	2012	Wyoming
Scab Creek	N	2012	Wyoming
Scab Creek	N	2012	Wyoming
Scab Creek	N	2012	Wyoming
Scab Creek	N	2012	Wyoming
Scab Creek	N	2012	Wyoming
Scab Creek	N	2012	Wyoming
Scab Creek	N	2012	Wyoming
Scab Creek	N	2012	Wyoming
Scab Creek	N	2012	Wyoming
Scab Creek	N	2012	Wyoming
Scab Creek	P	2012	Wyoming
Scab Creek	P	2012	Wyoming
Scab Creek	N	2012	Wyoming
Scab Creek	N	2012	Wyoming
Scab Creek	P	2012	Wyoming
Scab Creek	P	2012	Wyoming
Scab Creek	N	2012	Wyoming
Scab Creek	N	2012	Wyoming
Scab Creek	N	2012	Wyoming
Scab Creek	P	2012	Wyoming
Scab Creek	N	2012	Wyoming
Scab Creek	N	2012	Wyoming
Scab Creek	N	2012	Wyoming
Scab Creek	N	2012	Wyoming
Scab Creek	P	2012	Wyoming
Scab Creek	N	2012	Wyoming
Scab Creek	N	2012	Wyoming
Scab Creek	N	2012	Wyoming
Scab Creek	N	2012	Wyoming
Scab Creek	N	2012	Wyoming
Scab Creek	P	2012	Wyoming
Scab Creek	N	2012	Wyoming
Scab Creek	N	2012	Wyoming
Scab Creek	N	2012	Wyoming
Scab Creek	P	2012	Wyoming
Scab Creek	P	2012	Wyoming
Scab Creek	N	2012	Wyoming
Scab Creek	N	2012	Wyoming
Scab Creek	P	2012	Wyoming
Muddy Creek	N	2012	Wyoming
Muddy Creek	N	2012	Wyoming
Muddy Creek	N	2012	Wyoming
Muddy Creek	N	2012	Wyoming
Muddy Creek	P	2012	Wyoming
Muddy Creek	N	2012	Wyoming
Muddy Creek	P	2012	Wyoming
Muddy Creek	N	2012	Wyoming
Muddy Creek	N	2012	Wyoming
Muddy Creek	N	2012	Wyoming
Muddy Creek	N	2012	Wyoming
Muddy Creek	N	2012	Wyoming
Muddy Creek	N	2012	Wyoming
Muddy Creek	N	2012	Wyoming
Muddy Creek	N	2012	Wyoming
Muddy Creek	N	2012	Wyoming
Muddy Creek	P	2012	Wyoming
Muddy Creek	P	2012	Wyoming
Muddy Creek	P	2012	Wyoming
Muddy Creek	P	2012	Wyoming
Muddy Creek	N	2012	Wyoming
Muddy Creek	N	2012	Wyoming
Muddy Creek	N	2012	Wyoming
Muddy Creek	N	2012	Wyoming
Muddy Creek	N	2012	Wyoming
Muddy Creek	N	2012	Wyoming
Muddy Creek	N	2012	Wyoming
Muddy Creek	N	2012	Wyoming
Muddy Creek	N	2012	Wyoming
Muddy Creek	N	2012	Wyoming
Muddy Creek	N	2012	Wyoming
Muddy Creek	N	2012	Wyoming
Muddy Creek	N	2012	Wyoming
Muddy Creek	N	2012	Wyoming
Muddy Creek	N	2012	Wyoming
Muddy Creek	N	2012	Wyoming
Muddy Creek	N	2012	Wyoming
Muddy Creek	N	2012	Wyoming
Muddy Creek	N	2012	Wyoming
Muddy Creek	N	2012	Wyoming
Muddy Creek	N	2012	Wyoming
Muddy Creek	P	2012	Wyoming
Muddy Creek	N	2012	Wyoming
Muddy Creek	P	2012	Wyoming
Muddy Creek	N	2012	Wyoming
Muddy Creek	N	2012	Wyoming
Muddy Creek	N	2012	Wyoming
Muddy Creek	P	2012	Wyoming
Muddy Creek	N	2012	Wyoming
Muddy Creek	N	2012	Wyoming
Muddy Creek	N	2012	Wyoming
Muddy Creek	N	2012	Wyoming
Muddy Creek	N	2012	Wyoming
Muddy Creek	N	2012	Wyoming
Muddy Creek	N	2012	Wyoming
Muddy Creek	N	2012	Wyoming
Muddy Creek	N	2012	Wyoming
Muddy Creek	N	2012	Wyoming
Muddy Creek	N	2012	Wyoming
Muddy Creek	N	2012	Wyoming
Muddy Creek	N	2012	Wyoming
Muddy Creek	N	2012	Wyoming
Muddy Creek	N	2012	Wyoming
Muddy Creek	N	2012	Wyoming
Muddy Creek	N	2012	Wyoming
Muddy Creek	N	2012	Wyoming
Muddy Creek	N	2012	Wyoming
Muddy Creek	N	2012	Wyoming
Muddy Creek	N	2012	Wyoming
Muddy Creek	N	2012	Wyoming
Muddy Creek	P	2013	Wyoming
Muddy Creek	N	2013	Wyoming
Muddy Creek	N	2013	Wyoming
Muddy Creek	N	2013	Wyoming
Muddy Creek	N	2013	Wyoming
Muddy Creek	N	2013	Wyoming
Muddy Creek	P	2013	Wyoming
Muddy Creek	N	2013	Wyoming
Muddy Creek	N	2013	Wyoming
Muddy Creek	N	2013	Wyoming
Muddy Creek	P	2013	Wyoming
Muddy Creek	N	2013	Wyoming
Muddy Creek	N	2013	Wyoming
Muddy Creek	N	2013	Wyoming
Muddy Creek	N	2013	Wyoming
Muddy Creek	N	2013	Wyoming
Muddy Creek	N	2013	Wyoming
Muddy Creek	N	2013	Wyoming
Muddy Creek	N	2013	Wyoming
Muddy Creek	N	2013	Wyoming
Muddy Creek	N	2013	Wyoming
Muddy Creek	N	2013	Wyoming
Muddy Creek	N	2013	Wyoming
Muddy Creek	N	2013	Wyoming
Muddy Creek	N	2013	Wyoming
Muddy Creek	N	2013	Wyoming
Muddy Creek	N	2013	Wyoming
Muddy Creek	N	2013	Wyoming
Muddy Creek	N	2013	Wyoming
Muddy Creek	N	2013	Wyoming
Muddy Creek	N	2013	Wyoming
Muddy Creek	N	2013	Wyoming
Muddy Creek	P	2013	Wyoming
Muddy Creek	N	2013	Wyoming
Muddy Creek	P	2013	Wyoming
Muddy Creek	N	2013	Wyoming
Muddy Creek	P	2013	Wyoming
Muddy Creek	P	2013	Wyoming
Muddy Creek	N	2013	Wyoming
Muddy Creek	N	2013	Wyoming
Muddy Creek	N	2013	Wyoming
Muddy Creek	N	2013	Wyoming
Muddy Creek	N	2013	Wyoming
Muddy Creek	N	2013	Wyoming
Muddy Creek	N	2013	Wyoming
Muddy Creek	P	2013	Wyoming
Muddy Creek	N	2013	Wyoming
Muddy Creek	N	2013	Wyoming
Muddy Creek	P	2013	Wyoming
Muddy Creek	N	2013	Wyoming
Muddy Creek	N	2013	Wyoming
Muddy Creek	N	2013	Wyoming
Muddy Creek	N	2013	Wyoming
Muddy Creek	N	2013	Wyoming
Muddy Creek	N	2013	Wyoming
Fall Creek	N	2013	Wyoming
Fall Creek	N	2013	Wyoming
Fall Creek	N	2013	Wyoming
Fall Creek	N	2013	Wyoming
Fall Creek	P	2013	Wyoming
Fall Creek	N	2013	Wyoming
Fall Creek	N	2013	Wyoming
Fall Creek	P	2013	Wyoming
Fall Creek	N	2013	Wyoming
Fall Creek	N	2013	Wyoming
Fall Creek	P	2013	Wyoming
Fall Creek	N	2013	Wyoming
Fall Creek	N	2013	Wyoming
Fall Creek	N	2013	Wyoming
Fall Creek	N	2013	Wyoming
Fall Creek	N	2013	Wyoming
Fall Creek	N	2013	Wyoming
Fall Creek	N	2013	Wyoming
Fall Creek	N	2013	Wyoming
Fall Creek	N	2013	Wyoming
Fall Creek	P	2013	Wyoming
Fall Creek	N	2013	Wyoming
Fall Creek	N	2013	Wyoming
Fall Creek	N	2013	Wyoming
Fall Creek	N	2013	Wyoming
Fall Creek	N	2013	Wyoming
Fall Creek	N	2013	Wyoming
Fall Creek	N	2013	Wyoming
Fall Creek	N	2013	Wyoming
Fall Creek	N	2013	Wyoming
Fall Creek	N	2013	Wyoming
Fall Creek	N	2013	Wyoming
Fall Creek	N	2013	Wyoming
Fall Creek	N	2013	Wyoming
Fall Creek	N	2014	Wyoming
Muddy Creek	N	2014	Wyoming
Muddy Creek	N	2014	Wyoming
Muddy Creek	N	2014	Wyoming
Muddy Creek	N	2014	Wyoming
Muddy Creek	P	2014	Wyoming
Muddy Creek	N	2014	Wyoming
Muddy Creek	N	2014	Wyoming
Muddy Creek	N	2014	Wyoming
Muddy Creek	N	2014	Wyoming
Muddy Creek	N	2014	Wyoming
Muddy Creek	N	2014	Wyoming
Muddy Creek	N	2014	Wyoming
Muddy Creek	N	2014	Wyoming
Muddy Creek	N	2014	Wyoming
Muddy Creek	N	2014	Wyoming
Muddy Creek	N	2014	Wyoming
Muddy Creek	P	2014	Wyoming
Muddy Creek	N	2014	Wyoming
Muddy Creek	N	2014	Wyoming
Muddy Creek	N	2014	Wyoming
Muddy Creek	P	2014	Wyoming
Muddy Creek	N	2014	Wyoming
Muddy Creek	N	2014	Wyoming
Muddy Creek	N	2014	Wyoming
Muddy Creek	N	2014	Wyoming
Muddy Creek	N	2014	Wyoming
Muddy Creek	N	2014	Wyoming
Muddy Creek	N	2014	Wyoming
Muddy Creek	N	2014	Wyoming
Muddy Creek	N	2014	Wyoming
Muddy Creek	N	2014	Wyoming
Muddy Creek	N	2014	Wyoming
Muddy Creek	N	2014	Wyoming
Muddy Creek	P	2014	Wyoming
Muddy Creek	P	2014	Wyoming
Muddy Creek	N	2014	Wyoming
Muddy Creek	N	2014	Wyoming
Muddy Creek	N	2014	Wyoming
Muddy Creek	P	2014	Wyoming
Muddy Creek	N	2014	Wyoming
Muddy Creek	N	2014	Wyoming
Muddy Creek	N	2014	Wyoming
Muddy Creek	P	2014	Wyoming
Muddy Creek	N	2014	Wyoming
Muddy Creek	N	2014	Wyoming
Muddy Creek	N	2014	Wyoming
Muddy Creek	N	2014	Wyoming
Muddy Creek	N	2014	Wyoming
Muddy Creek	N	2014	Wyoming
Muddy Creek	N	2014	Wyoming
Muddy Creek	P	2014	Wyoming
Muddy Creek	N	2014	Wyoming
Muddy Creek	P	2014	Wyoming
Muddy Creek	N	2014	Wyoming
Muddy Creek	N	2014	Wyoming
Fall Creek	N	2015	Wyoming
Fall Creek	N	2015	Wyoming
Fall Creek	N	2015	Wyoming
Fall Creek	N	2015	Wyoming
Fall Creek	P	2015	Wyoming
Fall Creek	N	2015	Wyoming
Fall Creek	N	2015	Wyoming
Fall Creek	N	2015	Wyoming
Fall Creek	N	2015	Wyoming
Fall Creek	N	2015	Wyoming
Fall Creek	P	2015	Wyoming
Fall Creek	N	2015	Wyoming
Fall Creek	N	2015	Wyoming
Fall Creek	P	2015	Wyoming
Fall Creek	N	2015	Wyoming
Fall Creek	N	2015	Wyoming
Fall Creek	N	2015	Wyoming
Fall Creek	N	2015	Wyoming
Fall Creek	N	2015	Wyoming
Fall Creek	N	2015	Wyoming
Fall Creek	N	2015	Wyoming
Muddy Creek	N	2015	Wyoming
Muddy Creek	N	2015	Wyoming
Muddy Creek	N	2015	Wyoming
Muddy Creek	N	2015	Wyoming
Muddy Creek	N	2015	Wyoming
Muddy Creek	N	2015	Wyoming
Muddy Creek	P	2015	Wyoming
Muddy Creek	N	2015	Wyoming
Muddy Creek	P	2015	Wyoming
Muddy Creek	P	2015	Wyoming
Muddy Creek	N	2015	Wyoming
Muddy Creek	N	2015	Wyoming
Muddy Creek	N	2015	Wyoming
Muddy Creek	N	2015	Wyoming
Muddy Creek	N	2015	Wyoming
Muddy Creek	N	2015	Wyoming
Muddy Creek	N	2015	Wyoming
Muddy Creek	N	2015	Wyoming
Muddy Creek	N	2015	Wyoming
Muddy Creek	P	2015	Wyoming
Muddy Creek	P	2015	Wyoming
Muddy Creek	N	2015	Wyoming
Muddy Creek	P	2015	Wyoming
Muddy Creek	N	2015	Wyoming
Muddy Creek	N	2015	Wyoming
Muddy Creek	N	2015	Wyoming
Muddy Creek	N	2015	Wyoming
Muddy Creek	P	2015	Wyoming
Muddy Creek	N	2015	Wyoming
Muddy Creek	N	2015	Wyoming
Muddy Creek	P	2015	Wyoming
Muddy Creek	N	2015	Wyoming
Muddy Creek	P	2015	Wyoming
Muddy Creek	N	2015	Wyoming
Muddy Creek	N	2015	Wyoming
Muddy Creek	N	2015	Wyoming
[truncated: 445 more rows]
