# Supplementary material for: Winter feeding of elk in the Greater Yellowstone Ecosystem and its effects on disease dynamics
Source: Philos Trans R Soc Lond B Biol Sci. 2018 Mar 12;373(1745):20170093. doi: 10.1098/rstb.2017.0093 (PMC5882999; doi:10.1098/rstb.2017.0093)
Supplement: Feeding season end date data. [file rstb20170093supp8.csv]

Capture.Year	Interp	State	Capture.Location
1993	N	Wyoming	Greys River
1993	N	Wyoming	Greys River
1993	N	Wyoming	Greys River
1993	N	Wyoming	Greys River
1993	N	Wyoming	Greys River
1993	N	Wyoming	Greys River
1993	N	Wyoming	Greys River
1993	N	Wyoming	Greys River
1993	N	Wyoming	Greys River
1993	N	Wyoming	Greys River
1993	N	Wyoming	Greys River
1993	N	Wyoming	Greys River
1993	N	Wyoming	Greys River
1993	N	Wyoming	Greys River
1993	N	Wyoming	Greys River
1993	N	Wyoming	Greys River
1993	N	Wyoming	Greys River
1993	N	Wyoming	Greys River
1993	N	Wyoming	Greys River
1993	N	Wyoming	Greys River
1993	N	Wyoming	Greys River
1993	N	Wyoming	Greys River
1993	N	Wyoming	Greys River
1993	N	Wyoming	Greys River
1993	N	Wyoming	Greys River
1993	N	Wyoming	Greys River
1993	N	Wyoming	Greys River
1993	N	Wyoming	Greys River
1993	N	Wyoming	Greys River
1993	N	Wyoming	Greys River
1993	N	Wyoming	Greys River
1993	N	Wyoming	Greys River
1993	N	Wyoming	Greys River
1993	N	Wyoming	Greys River
1993	N	Wyoming	Greys River
1993	N	Wyoming	Greys River
1993	N	Wyoming	Greys River
1993	N	Wyoming	Greys River
1993	N	Wyoming	Greys River
1993	N	Wyoming	Greys River
1993	N	Wyoming	Greys River
1993	N	Wyoming	Greys River
1993	N	Wyoming	Greys River
1993	N	Wyoming	Greys River
1993	N	Wyoming	Greys River
1993	N	Wyoming	Greys River
1993	P	Wyoming	Greys River
1993	P	Wyoming	Greys River
1993	P	Wyoming	Greys River
1993	P	Wyoming	Greys River
1993	P	Wyoming	Greys River
1993	P	Wyoming	Greys River
1993	P	Wyoming	Greys River
1993	P	Wyoming	Greys River
1993	P	Wyoming	Greys River
1993	P	Wyoming	Greys River
1994	N	Wyoming	Greys River
1994	N	Wyoming	Greys River
1994	N	Wyoming	Greys River
1994	N	Wyoming	Greys River
1994	N	Wyoming	Greys River
1994	N	Wyoming	Greys River
1994	N	Wyoming	Greys River
1994	N	Wyoming	Greys River
1994	N	Wyoming	Greys River
1994	N	Wyoming	Greys River
1994	N	Wyoming	Greys River
1994	N	Wyoming	Greys River
1994	N	Wyoming	Greys River
1994	N	Wyoming	Greys River
1994	N	Wyoming	Greys River
1994	N	Wyoming	Greys River
1994	N	Wyoming	Greys River
1994	N	Wyoming	Greys River
1994	N	Wyoming	Greys River
1994	P	Wyoming	Greys River
1994	P	Wyoming	Greys River
1994	P	Wyoming	Greys River
1995	N	Wyoming	Greys River
1995	N	Wyoming	Greys River
1995	N	Wyoming	Greys River
1995	N	Wyoming	Greys River
1995	N	Wyoming	Greys River
1995	N	Wyoming	Greys River
1995	N	Wyoming	Greys River
1995	N	Wyoming	Greys River
1995	N	Wyoming	Greys River
1995	N	Wyoming	Greys River
1995	N	Wyoming	Greys River
1995	N	Wyoming	Greys River
1995	N	Wyoming	Greys River
1995	N	Wyoming	Greys River
1995	N	Wyoming	Greys River
1995	N	Wyoming	Greys River
1995	N	Wyoming	Greys River
1995	N	Wyoming	Greys River
1995	N	Wyoming	Greys River
1995	N	Wyoming	Greys River
1995	N	Wyoming	Greys River
1995	N	Wyoming	Greys River
1995	N	Wyoming	Greys River
1995	N	Wyoming	Greys River
1995	N	Wyoming	Greys River
1995	N	Wyoming	Greys River
1995	N	Wyoming	Greys River
1995	N	Wyoming	Greys River
1995	N	Wyoming	Greys River
1995	N	Wyoming	Greys River
1995	N	Wyoming	Greys River
1995	P	Wyoming	Greys River
1995	P	Wyoming	Greys River
1995	P	Wyoming	Greys River
1995	P	Wyoming	Greys River
1995	P	Wyoming	Greys River
1995	P	Wyoming	Greys River
1995	P	Wyoming	Greys River
1996	N	Wyoming	Greys River
1996	N	Wyoming	Greys River
1996	N	Wyoming	Greys River
1996	N	Wyoming	Greys River
1996	N	Wyoming	Greys River
1996	N	Wyoming	Greys River
1996	N	Wyoming	Greys River
1996	N	Wyoming	Greys River
1996	N	Wyoming	Greys River
1996	N	Wyoming	Greys River
1996	N	Wyoming	Greys River
1996	N	Wyoming	Greys River
1996	N	Wyoming	Greys River
1996	N	Wyoming	Greys River
1996	N	Wyoming	Greys River
1996	N	Wyoming	Greys River
1996	N	Wyoming	Greys River
1996	N	Wyoming	Greys River
1996	N	Wyoming	Greys River
1996	N	Wyoming	Greys River
1996	N	Wyoming	Greys River
1996	N	Wyoming	Greys River
1996	N	Wyoming	Greys River
1996	N	Wyoming	Greys River
1996	N	Wyoming	Greys River
1996	N	Wyoming	Greys River
1996	N	Wyoming	Greys River
1996	N	Wyoming	Greys River
1996	N	Wyoming	Greys River
1996	P	Wyoming	Greys River
1996	P	Wyoming	Greys River
1996	P	Wyoming	Greys River
1996	P	Wyoming	Greys River
1997	N	Wyoming	Greys River
1997	N	Wyoming	Greys River
1997	N	Wyoming	Greys River
1997	N	Wyoming	Greys River
1997	N	Wyoming	Greys River
1997	N	Wyoming	Greys River
1997	N	Wyoming	Greys River
1997	N	Wyoming	Greys River
1997	N	Wyoming	Greys River
1997	N	Wyoming	Greys River
1997	N	Wyoming	Greys River
1997	N	Wyoming	Greys River
1997	N	Wyoming	Greys River
1997	N	Wyoming	Greys River
1997	N	Wyoming	Greys River
1997	N	Wyoming	Greys River
1997	N	Wyoming	Greys River
1997	N	Wyoming	Greys River
1997	N	Wyoming	Greys River
1997	N	Wyoming	Greys River
1997	N	Wyoming	Greys River
1997	N	Wyoming	Greys River
1997	N	Wyoming	Greys River
1997	N	Wyoming	Greys River
1997	N	Wyoming	Greys River
1997	N	Wyoming	Greys River
1997	N	Wyoming	Greys River
1997	N	Wyoming	Greys River
1997	P	Wyoming	Greys River
1997	P	Wyoming	Greys River
1997	P	Wyoming	Greys River
1997	P	Wyoming	Greys River
1997	P	Wyoming	Greys River
1997	P	Wyoming	Greys River
1997	P	Wyoming	Greys River
1997	P	Wyoming	Greys River
1997	P	Wyoming	Greys River
1997	P	Wyoming	Greys River
1998	N	Wyoming	Dell Creek
1998	N	Wyoming	Dell Creek
1998	N	Wyoming	Dell Creek
1998	N	Wyoming	Dell Creek
1998	N	Wyoming	Dell Creek
1998	N	Wyoming	Dell Creek
1998	N	Wyoming	Dell Creek
1998	N	Wyoming	Dell Creek
1998	N	Wyoming	Dell Creek
1998	N	Wyoming	Dell Creek
1998	N	Wyoming	Dell Creek
1998	N	Wyoming	Dell Creek
1998	N	Wyoming	Dell Creek
1998	N	Wyoming	Dell Creek
1998	N	Wyoming	Dell Creek
1998	N	Wyoming	Dell Creek
1998	N	Wyoming	Dell Creek
1998	N	Wyoming	Dell Creek
1998	N	Wyoming	Greys River
1998	N	Wyoming	Greys River
1998	N	Wyoming	Greys River
1998	N	Wyoming	Greys River
1998	N	Wyoming	Greys River
1998	N	Wyoming	Greys River
1998	N	Wyoming	Greys River
1998	N	Wyoming	Greys River
1998	N	Wyoming	Greys River
1998	N	Wyoming	Greys River
1998	N	Wyoming	Greys River
1998	N	Wyoming	Greys River
1998	N	Wyoming	Greys River
1998	N	Wyoming	Greys River
1998	N	Wyoming	Greys River
1998	N	Wyoming	Greys River
1998	N	Wyoming	Greys River
1998	N	Wyoming	Greys River
1998	N	Wyoming	Greys River
1998	N	Wyoming	Greys River
1998	N	Wyoming	Greys River
1998	N	Wyoming	Greys River
1998	N	Wyoming	Greys River
1998	N	Wyoming	Greys River
1998	N	Wyoming	Greys River
1998	N	Wyoming	Greys River
1998	N	Wyoming	Greys River
1998	N	Wyoming	Greys River
1998	N	Wyoming	Greys River
1998	P	Wyoming	Dell Creek
1998	P	Wyoming	Dell Creek
1998	P	Wyoming	Dell Creek
1998	P	Wyoming	Dell Creek
1998	P	Wyoming	Dell Creek
1998	P	Wyoming	Dell Creek
1998	P	Wyoming	Dell Creek
1998	P	Wyoming	Dell Creek
1998	P	Wyoming	Dell Creek
1998	P	Wyoming	Dell Creek
1998	P	Wyoming	Dell Creek
1998	P	Wyoming	Dell Creek
1998	P	Wyoming	Dell Creek
1998	P	Wyoming	Dell Creek
1998	P	Wyoming	Dell Creek
1998	P	Wyoming	Dell Creek
1998	P	Wyoming	Greys River
1998	P	Wyoming	Greys River
1998	P	Wyoming	Greys River
1998	P	Wyoming	Greys River
1998	P	Wyoming	Greys River
1998	P	Wyoming	Greys River
1998	P	Wyoming	Greys River
1998	P	Wyoming	Greys River
1998	P	Wyoming	Greys River
1998	P	Wyoming	Greys River
1998	P	Wyoming	Greys River
1998	P	Wyoming	Greys River
1998	P	Wyoming	Greys River
1998	P	Wyoming	Greys River
1999	N	Wyoming	Dell Creek
1999	N	Wyoming	Dell Creek
1999	N	Wyoming	Dell Creek
1999	N	Wyoming	Dell Creek
1999	N	Wyoming	Dell Creek
1999	N	Wyoming	Dell Creek
1999	N	Wyoming	Dell Creek
1999	N	Wyoming	Dell Creek
1999	N	Wyoming	Dell Creek
1999	N	Wyoming	Dell Creek
1999	N	Wyoming	Dell Creek
1999	N	Wyoming	Dell Creek
1999	N	Wyoming	Dell Creek
1999	N	Wyoming	Dell Creek
1999	N	Wyoming	Dell Creek
1999	N	Wyoming	Greys River
1999	N	Wyoming	Greys River
1999	N	Wyoming	Greys River
1999	N	Wyoming	Greys River
1999	N	Wyoming	Greys River
1999	N	Wyoming	Greys River
1999	N	Wyoming	Greys River
1999	N	Wyoming	Greys River
1999	N	Wyoming	Greys River
1999	N	Wyoming	Greys River
1999	N	Wyoming	Greys River
1999	N	Wyoming	Greys River
1999	N	Wyoming	Greys River
1999	N	Wyoming	Greys River
1999	N	Wyoming	Greys River
1999	N	Wyoming	Greys River
1999	N	Wyoming	Greys River
1999	N	Wyoming	Greys River
1999	N	Wyoming	Greys River
1999	N	Wyoming	Greys River
1999	N	Wyoming	Greys River
1999	N	Wyoming	Greys River
1999	N	Wyoming	Greys River
1999	N	Wyoming	Greys River
1999	N	Wyoming	Greys River
1999	N	Wyoming	Greys River
1999	N	Wyoming	Greys River
1999	N	Wyoming	Greys River
1999	N	Wyoming	Greys River
1999	P	Wyoming	Dell Creek
1999	P	Wyoming	Dell Creek
1999	P	Wyoming	Dell Creek
1999	P	Wyoming	Dell Creek
1999	P	Wyoming	Dell Creek
1999	P	Wyoming	Dell Creek
1999	P	Wyoming	Dell Creek
1999	P	Wyoming	Dell Creek
1999	P	Wyoming	Dell Creek
1999	P	Wyoming	Dell Creek
1999	P	Wyoming	Dell Creek
1999	P	Wyoming	Dell Creek
1999	P	Wyoming	Dell Creek
1999	P	Wyoming	Dell Creek
1999	P	Wyoming	Dell Creek
1999	P	Wyoming	Dell Creek
1999	P	Wyoming	Dell Creek
1999	P	Wyoming	Dell Creek
1999	P	Wyoming	Dell Creek
1999	P	Wyoming	Dell Creek
1999	P	Wyoming	Dell Creek
1999	P	Wyoming	Dell Creek
1999	P	Wyoming	Greys River
1999	P	Wyoming	Greys River
1999	P	Wyoming	Greys River
1999	P	Wyoming	Greys River
1999	P	Wyoming	Greys River
1999	P	Wyoming	Greys River
2000	N	Wyoming	Dell Creek
2000	N	Wyoming	Dell Creek
2000	N	Wyoming	Dell Creek
2000	N	Wyoming	Dell Creek
2000	N	Wyoming	Dell Creek
2000	N	Wyoming	Dell Creek
2000	N	Wyoming	Dell Creek
2000	N	Wyoming	Dell Creek
2000	N	Wyoming	Dell Creek
2000	N	Wyoming	Dell Creek
2000	N	Wyoming	Dell Creek
2000	N	Wyoming	Dell Creek
2000	N	Wyoming	Greys River
2000	N	Wyoming	Greys River
2000	N	Wyoming	Greys River
2000	N	Wyoming	Greys River
2000	N	Wyoming	Greys River
2000	N	Wyoming	Greys River
2000	N	Wyoming	Greys River
2000	N	Wyoming	Greys River
2000	N	Wyoming	Greys River
2000	N	Wyoming	Greys River
2000	N	Wyoming	Greys River
2000	N	Wyoming	Greys River
2000	N	Wyoming	Greys River
2000	N	Wyoming	Greys River
2000	N	Wyoming	Greys River
2000	N	Wyoming	Greys River
2000	N	Wyoming	Greys River
2000	N	Wyoming	Greys River
2000	N	Wyoming	Greys River
2000	N	Wyoming	Greys River
2000	P	Wyoming	Dell Creek
2000	P	Wyoming	Dell Creek
2000	P	Wyoming	Dell Creek
2000	P	Wyoming	Dell Creek
2000	P	Wyoming	Dell Creek
2000	P	Wyoming	Dell Creek
2000	P	Wyoming	Dell Creek
2000	P	Wyoming	Dell Creek
2000	P	Wyoming	Dell Creek
2000	P	Wyoming	Dell Creek
2000	P	Wyoming	Greys River
2000	P	Wyoming	Greys River
2000	P	Wyoming	Greys River
2000	P	Wyoming	Greys River
2000	P	Wyoming	Greys River
2000	P	Wyoming	Greys River
2000	P	Wyoming	Greys River
2000	P	Wyoming	Greys River
2000	P	Wyoming	Greys River
2000	P	Wyoming	Greys River
2000	P	Wyoming	Greys River
2000	P	Wyoming	Greys River
2000	P	Wyoming	Greys River
2000	P	Wyoming	Greys River
2000	P	Wyoming	Greys River
2000	P	Wyoming	Greys River
2001	N	Wyoming	Dell Creek
2001	N	Wyoming	Dell Creek
2001	N	Wyoming	Dell Creek
2001	N	Wyoming	Dell Creek
2001	N	Wyoming	Dell Creek
2001	N	Wyoming	Dell Creek
2001	N	Wyoming	Dell Creek
2001	N	Wyoming	Dell Creek
2001	N	Wyoming	Dell Creek
2001	N	Wyoming	Dell Creek
2001	N	Wyoming	Dell Creek
2001	N	Wyoming	Dell Creek
2001	N	Wyoming	Dell Creek
2001	N	Wyoming	Dell Creek
2001	N	Wyoming	Dell Creek
2001	N	Wyoming	Dell Creek
2001	N	Wyoming	Dell Creek
2001	N	Wyoming	Dell Creek
2001	N	Wyoming	Dell Creek
2001	N	Wyoming	Dell Creek
2001	N	Wyoming	Dell Creek
2001	N	Wyoming	Dell Creek
2001	N	Wyoming	Dell Creek
2001	N	Wyoming	Dell Creek
2001	N	Wyoming	Greys River
2001	N	Wyoming	Greys River
2001	N	Wyoming	Greys River
2001	N	Wyoming	Greys River
2001	N	Wyoming	Greys River
2001	N	Wyoming	Greys River
2001	N	Wyoming	Greys River
2001	N	Wyoming	Greys River
2001	N	Wyoming	Greys River
2001	N	Wyoming	Greys River
2001	N	Wyoming	Greys River
2001	N	Wyoming	Greys River
2001	N	Wyoming	Greys River
2001	N	Wyoming	Greys River
2001	P	Wyoming	Dell Creek
2001	P	Wyoming	Dell Creek
2001	P	Wyoming	Dell Creek
2001	P	Wyoming	Dell Creek
2001	P	Wyoming	Dell Creek
2001	P	Wyoming	Dell Creek
2001	P	Wyoming	Dell Creek
2001	P	Wyoming	Dell Creek
2001	P	Wyoming	Dell Creek
2001	P	Wyoming	Dell Creek
2001	P	Wyoming	Dell Creek
2001	P	Wyoming	Greys River
2001	P	Wyoming	Greys River
2001	P	Wyoming	Greys River
2001	P	Wyoming	Greys River
2001	P	Wyoming	Greys River
2001	P	Wyoming	Greys River
2001	P	Wyoming	Greys River
2001	P	Wyoming	Greys River
2001	P	Wyoming	Greys River
2001	P	Wyoming	Greys River
2001	P	Wyoming	Greys River
2001	P	Wyoming	Greys River
2001	P	Wyoming	Greys River
2001	P	Wyoming	Greys River
2001	P	Wyoming	Greys River
2001	P	Wyoming	Greys River
2001	P	Wyoming	Greys River
2001	P	Wyoming	Greys River
2001	P	Wyoming	Greys River
2001	P	Wyoming	Greys River
2001	P	Wyoming	Greys River
2001	P	Wyoming	Greys River
2001	P	Wyoming	Greys River
2002	N	Wyoming	Dell Creek
2002	N	Wyoming	Dell Creek
2002	N	Wyoming	Dell Creek
2002	N	Wyoming	Dell Creek
2002	N	Wyoming	Dell Creek
2002	N	Wyoming	Dell Creek
2002	N	Wyoming	Dell Creek
2002	N	Wyoming	Dell Creek
2002	N	Wyoming	Dell Creek
2002	N	Wyoming	Dell Creek
2002	N	Wyoming	Dell Creek
2002	N	Wyoming	Dell Creek
2002	N	Wyoming	Dell Creek
2002	N	Wyoming	Dell Creek
2002	N	Wyoming	Dell Creek
2002	N	Wyoming	Dell Creek
2002	N	Wyoming	Dell Creek
2002	N	Wyoming	Dell Creek
2002	N	Wyoming	Greys River
2002	N	Wyoming	Greys River
2002	N	Wyoming	Greys River
2002	N	Wyoming	Greys River
2002	N	Wyoming	Greys River
2002	N	Wyoming	Greys River
2002	N	Wyoming	Greys River
2002	N	Wyoming	Greys River
2002	N	Wyoming	Greys River
2002	N	Wyoming	Greys River
2002	N	Wyoming	Greys River
2002	N	Wyoming	Greys River
2002	N	Wyoming	Greys River
2002	N	Wyoming	Greys River
2002	N	Wyoming	Greys River
2002	N	Wyoming	Greys River
2002	N	Wyoming	Greys River
2002	N	Wyoming	Greys River
2002	N	Wyoming	Greys River
2002	P	Wyoming	Dell Creek
2002	P	Wyoming	Dell Creek
2002	P	Wyoming	Dell Creek
2002	P	Wyoming	Dell Creek
2002	P	Wyoming	Dell Creek
2002	P	Wyoming	Dell Creek
2002	P	Wyoming	Dell Creek
2002	P	Wyoming	Dell Creek
2002	P	Wyoming	Dell Creek
2002	P	Wyoming	Dell Creek
2002	P	Wyoming	Dell Creek
2002	P	Wyoming	Dell Creek
2002	P	Wyoming	Dell Creek
2002	P	Wyoming	Dell Creek
2002	P	Wyoming	Dell Creek
2002	P	Wyoming	Greys River
2002	P	Wyoming	Greys River
2002	P	Wyoming	Greys River
2002	P	Wyoming	Greys River
2002	P	Wyoming	Greys River
2002	P	Wyoming	Greys River
2002	P	Wyoming	Greys River
2002	P	Wyoming	Greys River
2002	P	Wyoming	Greys River
2002	P	Wyoming	Greys River
2002	P	Wyoming	Greys River
2002	P	Wyoming	Greys River
2002	P	Wyoming	Greys River
2002	P	Wyoming	Greys River
2002	P	Wyoming	Greys River
2002	P	Wyoming	Greys River
2002	P	Wyoming	Greys River
2002	P	Wyoming	Greys River
2002	P	Wyoming	Greys River
2002	P	Wyoming	Greys River
2002	P	Wyoming	Greys River
2002	P	Wyoming	Greys River
2002	P	Wyoming	Greys River
2003	N	Wyoming	Dell Creek
2003	N	Wyoming	Dell Creek
2003	N	Wyoming	Dell Creek
2003	N	Wyoming	Dell Creek
2003	N	Wyoming	Dell Creek
2003	N	Wyoming	Dell Creek
2003	N	Wyoming	Dell Creek
2003	N	Wyoming	Dell Creek
2003	N	Wyoming	Dell Creek
2003	N	Wyoming	Dell Creek
2003	N	Wyoming	Dell Creek
2003	N	Wyoming	Dell Creek
2003	N	Wyoming	Dell Creek
2003	N	Wyoming	Dell Creek
2003	N	Wyoming	Dell Creek
2003	N	Wyoming	Dell Creek
2003	N	Wyoming	Dell Creek
2003	N	Wyoming	Dell Creek
2003	N	Wyoming	Greys River
2003	N	Wyoming	Greys River
2003	N	Wyoming	Greys River
2003	N	Wyoming	Greys River
2003	N	Wyoming	Greys River
2003	N	Wyoming	Greys River
2003	N	Wyoming	Greys River
2003	N	Wyoming	Greys River
2003	N	Wyoming	Greys River
2003	N	Wyoming	Greys River
2003	N	Wyoming	Greys River
2003	N	Wyoming	Greys River
2003	N	Wyoming	Greys River
2003	N	Wyoming	Greys River
2003	N	Wyoming	Greys River
2003	N	Wyoming	Greys River
2003	N	Wyoming	Greys River
2003	N	Wyoming	Greys River
2003	N	Wyoming	Greys River
2003	N	Wyoming	Greys River
2003	N	Wyoming	Greys River
2003	N	Wyoming	Greys River
2003	N	Wyoming	Greys River
2003	N	Wyoming	Greys River
2003	P	Wyoming	Dell Creek
2003	P	Wyoming	Dell Creek
2003	P	Wyoming	Dell Creek
2003	P	Wyoming	Dell Creek
2003	P	Wyoming	Dell Creek
2003	P	Wyoming	Dell Creek
2003	P	Wyoming	Dell Creek
2003	P	Wyoming	Dell Creek
2003	P	Wyoming	Dell Creek
2003	P	Wyoming	Dell Creek
2003	P	Wyoming	Dell Creek
2003	P	Wyoming	Dell Creek
2003	P	Wyoming	Greys River
2003	P	Wyoming	Greys River
2003	P	Wyoming	Greys River
2003	P	Wyoming	Greys River
2003	P	Wyoming	Greys River
2003	P	Wyoming	Greys River
2003	P	Wyoming	Greys River
2003	P	Wyoming	Greys River
2003	P	Wyoming	Greys River
2003	P	Wyoming	Greys River
2003	P	Wyoming	Greys River
2003	P	Wyoming	Greys River
2003	P	Wyoming	Greys River
2003	P	Wyoming	Greys River
2003	P	Wyoming	Greys River
2003	P	Wyoming	Greys River
2003	P	Wyoming	Greys River
2003	P	Wyoming	Greys River
2003	P	Wyoming	Greys River
2003	P	Wyoming	Greys River
2003	P	Wyoming	Greys River
2003	P	Wyoming	Greys River
2003	P	Wyoming	Greys River
2003	P	Wyoming	Greys River
2003	P	Wyoming	Greys River
2003	P	Wyoming	Greys River
2003	P	Wyoming	Greys River
2003	P	Wyoming	Greys River
2003	P	Wyoming	Greys River
2003	P	Wyoming	Greys River
2003	P	Wyoming	Greys River
2004	N	Wyoming	Dell Creek
2004	N	Wyoming	Dell Creek
2004	N	Wyoming	Dell Creek
2004	N	Wyoming	Dell Creek
2004	N	Wyoming	Dell Creek
2004	N	Wyoming	Dell Creek
2004	N	Wyoming	Dell Creek
2004	N	Wyoming	Dell Creek
2004	N	Wyoming	Dell Creek
2004	N	Wyoming	Dell Creek
2004	N	Wyoming	Dell Creek
2004	N	Wyoming	Dell Creek
2004	N	Wyoming	Dell Creek
2004	N	Wyoming	Dell Creek
2004	N	Wyoming	Dell Creek
2004	N	Wyoming	Dell Creek
2004	N	Wyoming	Dell Creek
2004	N	Wyoming	Dell Creek
2004	N	Wyoming	Dell Creek
2004	N	Wyoming	Dell Creek
2004	N	Wyoming	Dell Creek
2004	N	Wyoming	Dell Creek
2004	N	Wyoming	Dell Creek
2004	N	Wyoming	Dell Creek
2004	N	Wyoming	Dell Creek
2004	N	Wyoming	Dell Creek
2004	N	Wyoming	Dell Creek
2004	N	Wyoming	Dell Creek
2004	N	Wyoming	Dell Creek
2004	N	Wyoming	Dell Creek
2004	N	Wyoming	Dell Creek
2004	N	Wyoming	Dell Creek
2004	N	Wyoming	Dell Creek
2004	N	Wyoming	Greys River
2004	N	Wyoming	Greys River
2004	N	Wyoming	Greys River
2004	N	Wyoming	Greys River
2004	N	Wyoming	Greys River
2004	N	Wyoming	Greys River
2004	N	Wyoming	Greys River
2004	N	Wyoming	Greys River
2004	N	Wyoming	Greys River
2004	N	Wyoming	Greys River
2004	N	Wyoming	Greys River
2004	N	Wyoming	Greys River
2004	N	Wyoming	Greys River
2004	N	Wyoming	Greys River
2004	N	Wyoming	Greys River
2004	P	Wyoming	Dell Creek
2004	P	Wyoming	Dell Creek
2004	P	Wyoming	Dell Creek
2004	P	Wyoming	Greys River
2004	P	Wyoming	Greys River
2004	P	Wyoming	Greys River
2004	P	Wyoming	Greys River
2004	P	Wyoming	Greys River
2004	P	Wyoming	Greys River
2004	P	Wyoming	Greys River
2004	P	Wyoming	Greys River
2004	P	Wyoming	Greys River
2004	P	Wyoming	Greys River
2004	P	Wyoming	Greys River
2004	P	Wyoming	Greys River
2004	P	Wyoming	Greys River
2004	P	Wyoming	Greys River
2004	P	Wyoming	Greys River
2004	P	Wyoming	Greys River
2004	P	Wyoming	Greys River
2004	P	Wyoming	Greys River
2004	P	Wyoming	Greys River
2004	P	Wyoming	Greys River
2004	P	Wyoming	Greys River
2004	P	Wyoming	Greys River
2004	P	Wyoming	Greys River
2005	N	Wyoming	Dell Creek
2005	N	Wyoming	Dell Creek
2005	N	Wyoming	Dell Creek
2005	N	Wyoming	Dell Creek
2005	N	Wyoming	Dell Creek
2005	N	Wyoming	Dell Creek
2005	N	Wyoming	Dell Creek
2005	N	Wyoming	Dell Creek
2005	N	Wyoming	Dell Creek
2005	N	Wyoming	Dell Creek
2005	N	Wyoming	Dell Creek
2005	N	Wyoming	Dell Creek
2005	N	Wyoming	Dell Creek
2005	N	Wyoming	Dell Creek
2005	N	Wyoming	Dell Creek
2005	N	Wyoming	Dell Creek
2005	N	Wyoming	Dell Creek
2005	N	Wyoming	Dell Creek
2005	N	Wyoming	Dell Creek
2005	N	Wyoming	Dell Creek
2005	N	Wyoming	Dell Creek
2005	N	Wyoming	Dell Creek
2005	N	Wyoming	Dell Creek
2005	N	Wyoming	Dell Creek
2005	N	Wyoming	Dell Creek
2005	N	Wyoming	Dell Creek
2005	N	Wyoming	Dell Creek
2005	N	Wyoming	Dell Creek
2005	N	Wyoming	Greys River
2005	N	Wyoming	Greys River
2005	N	Wyoming	Greys River
2005	N	Wyoming	Greys River
2005	N	Wyoming	Greys River
2005	N	Wyoming	Greys River
2005	N	Wyoming	Greys River
2005	N	Wyoming	Greys River
2005	N	Wyoming	Greys River
2005	N	Wyoming	Greys River
2005	N	Wyoming	Greys River
2005	N	Wyoming	Greys River
2005	N	Wyoming	Greys River
2005	N	Wyoming	Greys River
2005	N	Wyoming	Greys River
2005	N	Wyoming	Greys River
2005	N	Wyoming	Greys River
2005	N	Wyoming	Greys River
2005	N	Wyoming	Greys River
2005	N	Wyoming	Greys River
2005	N	Wyoming	Greys River
2005	N	Wyoming	Greys River
2005	N	Wyoming	Greys River
2005	N	Wyoming	Greys River
2005	N	Wyoming	Greys River
2005	N	Wyoming	Greys River
2005	N	Wyoming	Greys River
2005	N	Wyoming	Greys River
2005	N	Wyoming	Greys River
2005	N	Wyoming	Greys River
2005	N	Wyoming	Greys River
2005	N	Wyoming	Greys River
2005	N	Wyoming	Greys River
2005	N	Wyoming	Greys River
2005	N	Wyoming	Greys River
2005	N	Wyoming	Greys River
2005	N	Wyoming	Greys River
2005	N	Wyoming	Greys River
2005	N	Wyoming	Greys River
2005	N	Wyoming	Greys River
2005	N	Wyoming	Greys River
2005	N	Wyoming	Greys River
2005	N	Wyoming	Greys River
2005	N	Wyoming	Greys River
2005	N	Wyoming	Greys River
2005	N	Wyoming	Greys River
2005	N	Wyoming	Greys River
2005	P	Wyoming	Dell Creek
2005	P	Wyoming	Dell Creek
2005	P	Wyoming	Dell Creek
2005	P	Wyoming	Dell Creek
2005	P	Wyoming	Dell Creek
2005	P	Wyoming	Dell Creek
2005	P	Wyoming	Greys River
2005	P	Wyoming	Greys River
2005	P	Wyoming	Greys River
2005	P	Wyoming	Greys River
2005	P	Wyoming	Greys River
2005	P	Wyoming	Greys River
2005	P	Wyoming	Greys River
2005	P	Wyoming	Greys River
2005	P	Wyoming	Greys River
2005	P	Wyoming	Greys River
2005	P	Wyoming	Greys River
2005	P	Wyoming	Greys River
2005	P	Wyoming	Greys River
2005	P	Wyoming	Greys River
2005	P	Wyoming	Greys River
2005	P	Wyoming	Greys River
2005	P	Wyoming	Greys River
2005	P	Wyoming	Greys River
2005	P	Wyoming	Greys River
2006	N	Wyoming	Dell Creek
2006	N	Wyoming	Dell Creek
2006	N	Wyoming	Dell Creek
2006	N	Wyoming	Dell Creek
2006	N	Wyoming	Dell Creek
2006	N	Wyoming	Dell Creek
2006	N	Wyoming	Dell Creek
2006	N	Wyoming	Dell Creek
2006	N	Wyoming	Dell Creek
2006	N	Wyoming	Dell Creek
2006	N	Wyoming	Dell Creek
2006	N	Wyoming	Dell Creek
2006	N	Wyoming	Dell Creek
2006	N	Wyoming	Dell Creek
2006	N	Wyoming	Dell Creek
2006	N	Wyoming	Dell Creek
2006	N	Wyoming	Dell Creek
2006	N	Wyoming	Dell Creek
2006	N	Wyoming	Dell Creek
2006	N	Wyoming	Dell Creek
2006	N	Wyoming	Greys River
2006	N	Wyoming	Greys River
2006	N	Wyoming	Greys River
2006	N	Wyoming	Greys River
2006	N	Wyoming	Greys River
2006	N	Wyoming	Greys River
2006	N	Wyoming	Greys River
2006	N	Wyoming	Greys River
2006	N	Wyoming	Greys River
2006	N	Wyoming	Greys River
2006	N	Wyoming	Greys River
2006	N	Wyoming	Greys River
2006	N	Wyoming	Greys River
2006	N	Wyoming	Greys River
2006	N	Wyoming	Greys River
2006	N	Wyoming	Greys River
2006	N	Wyoming	Greys River
2006	P	Wyoming	Dell Creek
2006	P	Wyoming	Dell Creek
2006	P	Wyoming	Dell Creek
2006	P	Wyoming	Dell Creek
2006	P	Wyoming	Dell Creek
2006	P	Wyoming	Greys River
2006	P	Wyoming	Greys River
2006	P	Wyoming	Greys River
2006	P	Wyoming	Greys River
2006	P	Wyoming	Greys River
2006	P	Wyoming	Greys River
2006	P	Wyoming	Greys River
2007	N	Wyoming	Dell Creek
2007	N	Wyoming	Dell Creek
2007	N	Wyoming	Dell Creek
2007	N	Wyoming	Dell Creek
2007	N	Wyoming	Dell Creek
2007	N	Wyoming	Dell Creek
2007	N	Wyoming	Dell Creek
2007	N	Wyoming	Dell Creek
2007	N	Wyoming	Dell Creek
2007	N	Wyoming	Dell Creek
2007	N	Wyoming	Dell Creek
2007	N	Wyoming	Dell Creek
2007	N	Wyoming	Dell Creek
2007	N	Wyoming	Dell Creek
2007	N	Wyoming	Dell Creek
2007	N	Wyoming	Dell Creek
2007	N	Wyoming	Dell Creek
2007	N	Wyoming	Dell Creek
2007	N	Wyoming	Dell Creek
2007	N	Wyoming	Dell Creek
2007	N	Wyoming	Dell Creek
2007	N	Wyoming	Dell Creek
2007	N	Wyoming	Dell Creek
2007	N	Wyoming	Dell Creek
2007	N	Wyoming	Dell Creek
2007	N	Wyoming	Dell Creek
2007	N	Wyoming	Dell Creek
2007	N	Wyoming	Dell Creek
2007	N	Wyoming	Dell Creek
2007	N	Wyoming	Dell Creek
2007	N	Wyoming	Dell Creek
2007	N	Wyoming	Greys River
2007	N	Wyoming	Greys River
2007	N	Wyoming	Greys River
2007	N	Wyoming	Greys River
2007	N	Wyoming	Greys River
2007	N	Wyoming	Greys River
2007	N	Wyoming	Greys River
2007	N	Wyoming	Greys River
2007	N	Wyoming	Greys River
2007	N	Wyoming	Greys River
2007	N	Wyoming	Greys River
2007	N	Wyoming	Greys River
2007	N	Wyoming	Greys River
2007	N	Wyoming	Greys River
2007	N	Wyoming	Greys River
2007	N	Wyoming	Greys River
2007	N	Wyoming	Greys River
2007	N	Wyoming	Greys River
2007	N	Wyoming	Greys River
2007	N	Wyoming	Greys River
2007	N	Wyoming	Greys River
2007	N	Wyoming	Greys River
2007	N	Wyoming	Greys River
2007	N	Wyoming	Greys River
2007	N	Wyoming	Greys River
2007	N	Wyoming	Greys River
2007	N	Wyoming	Greys River
2007	N	Wyoming	Greys River
2007	N	Wyoming	Greys River
2007	N	Wyoming	Greys River
2007	N	Wyoming	Greys River
2007	P	Wyoming	Dell Creek
2007	P	Wyoming	Dell Creek
2007	P	Wyoming	Dell Creek
2007	P	Wyoming	Dell Creek
2007	P	Wyoming	Dell Creek
2007	P	Wyoming	Dell Creek
2007	P	Wyoming	Greys River
2007	P	Wyoming	Greys River
2007	P	Wyoming	Greys River
2007	P	Wyoming	Greys River
2007	P	Wyoming	Greys River
2008	N	Wyoming	Dell Creek
2008	N	Wyoming	Dell Creek
2008	N	Wyoming	Dell Creek
2008	N	Wyoming	Dell Creek
2008	N	Wyoming	Dell Creek
2008	N	Wyoming	Dell Creek
2008	N	Wyoming	Dell Creek
2008	N	Wyoming	Dell Creek
2008	N	Wyoming	Dell Creek
2008	N	Wyoming	Dell Creek
2008	N	Wyoming	Dell Creek
2008	N	Wyoming	Dell Creek
2008	N	Wyoming	Dell Creek
2008	N	Wyoming	Dell Creek
2008	N	Wyoming	Dell Creek
2008	N	Wyoming	Dell Creek
2008	N	Wyoming	Dell Creek
2008	N	Wyoming	Dell Creek
2008	N	Wyoming	Dell Creek
2008	N	Wyoming	Dell Creek
2008	N	Wyoming	Dell Creek
2008	N	Wyoming	Dell Creek
2008	N	Wyoming	Dell Creek
2008	N	Wyoming	Dell Creek
2008	N	Wyoming	Dell Creek
2008	N	Wyoming	Dell Creek
2008	N	Wyoming	Dell Creek
2008	N	Wyoming	Dell Creek
2008	N	Wyoming	Dell Creek
2008	N	Wyoming	Dell Creek
2008	N	Wyoming	Dell Creek
2008	N	Wyoming	Dell Creek
2008	N	Wyoming	Dell Creek
2008	N	Wyoming	Greys River
2008	N	Wyoming	Greys River
2008	N	Wyoming	Greys River
2008	N	Wyoming	Greys River
2008	N	Wyoming	Greys River
2008	N	Wyoming	Greys River
2008	N	Wyoming	Greys River
2008	N	Wyoming	Greys River
2008	N	Wyoming	Greys River
2008	N	Wyoming	Greys River
2008	N	Wyoming	Greys River
2008	N	Wyoming	Greys River
2008	N	Wyoming	Greys River
2008	N	Wyoming	Greys River
2008	N	Wyoming	Greys River
2008	N	Wyoming	Greys River
2008	N	Wyoming	Greys River
2008	N	Wyoming	Greys River
2008	N	Wyoming	Greys River
2008	N	Wyoming	Greys River
2008	N	Wyoming	Greys River
2008	N	Wyoming	Greys River
2008	N	Wyoming	Greys River
2008	N	Wyoming	Greys River
2008	N	Wyoming	Greys River
2008	N	Wyoming	Greys River
2008	N	Wyoming	Greys River
2008	N	Wyoming	Greys River
2008	N	Wyoming	Greys River
2008	N	Wyoming	Greys River
2008	P	Wyoming	Dell Creek
2008	P	Wyoming	Dell Creek
2008	P	Wyoming	Dell Creek
2008	P	Wyoming	Dell Creek
2008	P	Wyoming	Dell Creek
2008	P	Wyoming	Dell Creek
2008	P	Wyoming	Dell Creek
2008	P	Wyoming	Dell Creek
2008	P	Wyoming	Dell Creek
2008	P	Wyoming	Dell Creek
2008	P	Wyoming	Greys River
2008	P	Wyoming	Greys River
2008	P	Wyoming	Greys River
2008	P	Wyoming	Greys River
2008	P	Wyoming	Greys River
2008	P	Wyoming	Greys River
2008	P	Wyoming	Greys River
2008	P	Wyoming	Greys River
2009	N	Wyoming	Dell Creek
2009	N	Wyoming	Dell Creek
2009	N	Wyoming	Dell Creek
2009	N	Wyoming	Dell Creek
2009	N	Wyoming	Dell Creek
2009	N	Wyoming	Dell Creek
2009	N	Wyoming	Dell Creek
2009	N	Wyoming	Dell Creek
2009	N	Wyoming	Dell Creek
2009	N	Wyoming	Dell Creek
2009	N	Wyoming	Dell Creek
2009	N	Wyoming	Dell Creek
2009	N	Wyoming	Dell Creek
2009	N	Wyoming	Dell Creek
2009	N	Wyoming	Dell Creek
2009	N	Wyoming	Dell Creek
2009	N	Wyoming	Dell Creek
2009	N	Wyoming	Dell Creek
2009	N	Wyoming	Dell Creek
2009	N	Wyoming	Dell Creek
2009	N	Wyoming	Dell Creek
2009	N	Wyoming	Dell Creek
2009	N	Wyoming	Dell Creek
2009	N	Wyoming	Dell Creek
2009	N	Wyoming	Dell Creek
2009	N	Wyoming	Dell Creek
2009	N	Wyoming	Dell Creek
2009	N	Wyoming	Dell Creek
2009	N	Wyoming	Dell Creek
2009	N	Wyoming	Dell Creek
2009	N	Wyoming	Dell Creek
2009	N	Wyoming	Dell Creek
2009	N	Wyoming	Greys River
2009	N	Wyoming	Greys River
2009	N	Wyoming	Greys River
2009	N	Wyoming	Greys River
2009	N	Wyoming	Greys River
2009	N	Wyoming	Greys River
2009	N	Wyoming	Greys River
2009	N	Wyoming	Greys River
2009	N	Wyoming	Greys River
2009	N	Wyoming	Greys River
2009	N	Wyoming	Greys River
2009	N	Wyoming	Greys River
2009	N	Wyoming	Greys River
2009	N	Wyoming	Greys River
2009	N	Wyoming	Greys River
2009	N	Wyoming	Greys River
2009	N	Wyoming	Greys River
2009	N	Wyoming	Greys River
2009	N	Wyoming	Greys River
2009	N	Wyoming	Greys River
2009	N	Wyoming	Greys River
2009	N	Wyoming	Greys River
2009	N	Wyoming	Greys River
2009	N	Wyoming	Greys River
2009	N	Wyoming	Greys River
2009	N	Wyoming	Greys River
2009	N	Wyoming	Greys River
2009	N	Wyoming	Greys River
2009	N	Wyoming	Greys River
2009	N	Wyoming	Greys River
2009	N	Wyoming	Greys River
2009	P	Wyoming	Dell Creek
2009	P	Wyoming	Dell Creek
2009	P	Wyoming	Dell Creek
2009	P	Wyoming	Dell Creek
2009	P	Wyoming	Dell Creek
2009	P	Wyoming	Dell Creek
2009	P	Wyoming	Dell Creek
2009	P	Wyoming	Dell Creek
2009	P	Wyoming	Dell Creek
2009	P	Wyoming	Dell Creek
2009	P	Wyoming	Dell Creek
2009	P	Wyoming	Dell Creek
2009	P	Wyoming	Greys River
2009	P	Wyoming	Greys River
2009	P	Wyoming	Greys River
2009	P	Wyoming	Greys River
2009	P	Wyoming	Greys River
2009	P	Wyoming	Greys River
2009	P	Wyoming	Greys River
2009	P	Wyoming	Greys River
2009	P	Wyoming	Greys River
2009	P	Wyoming	Greys River
2009	P	Wyoming	Greys River
2009	P	Wyoming	Greys River
2010	N	Wyoming	Dell Creek
2010	N	Wyoming	Dell Creek
2010	N	Wyoming	Dell Creek
2010	N	Wyoming	Dell Creek
2010	N	Wyoming	Dell Creek
2010	N	Wyoming	Dell Creek
2010	N	Wyoming	Dell Creek
2010	N	Wyoming	Dell Creek
2010	N	Wyoming	Dell Creek
2010	N	Wyoming	Dell Creek
2010	N	Wyoming	Dell Creek
2010	N	Wyoming	Dell Creek
2010	N	Wyoming	Dell Creek
2010	N	Wyoming	Dell Creek
2010	N	Wyoming	Dell Creek
2010	N	Wyoming	Dell Creek
2010	N	Wyoming	Dell Creek
2010	N	Wyoming	Dell Creek
2010	N	Wyoming	Dell Creek
2010	N	Wyoming	Dell Creek
2010	N	Wyoming	Dell Creek
2010	N	Wyoming	Dell Creek
2010	N	Wyoming	Dell Creek
2010	N	Wyoming	Dell Creek
2010	N	Wyoming	Greys River
2010	N	Wyoming	Greys River
2010	N	Wyoming	Greys River
2010	N	Wyoming	Greys River
2010	N	Wyoming	Greys River
2010	N	Wyoming	Greys River
2010	N	Wyoming	Greys River
2010	N	Wyoming	Greys River
2010	N	Wyoming	Greys River
2010	N	Wyoming	Greys River
2010	N	Wyoming	Greys River
2010	N	Wyoming	Greys River
2010	N	Wyoming	Greys River
2010	N	Wyoming	Greys River
2010	N	Wyoming	Greys River
2010	N	Wyoming	Greys River
2010	N	Wyoming	Greys River
2010	N	Wyoming	Greys River
2010	N	Wyoming	Greys River
2010	N	Wyoming	Greys River
2010	N	Wyoming	Greys River
2010	N	Wyoming	Greys River
2010	N	Wyoming	Greys River
2010	N	Wyoming	Greys River
2010	N	Wyoming	Greys River
2010	N	Wyoming	Greys River
2010	N	Wyoming	Greys River
2010	N	Wyoming	Greys River
2010	N	Wyoming	Greys River
2010	N	Wyoming	Greys River
2010	N	Wyoming	Greys River
2010	N	Wyoming	Greys River
2010	P	Wyoming	Dell Creek
2010	P	Wyoming	Dell Creek
2010	P	Wyoming	Dell Creek
2010	P	Wyoming	Dell Creek
2010	P	Wyoming	Dell Creek
2010	P	Wyoming	Dell Creek
2010	P	Wyoming	Dell Creek
2010	P	Wyoming	Dell Creek
2010	P	Wyoming	Dell Creek
2010	P	Wyoming	Dell Creek
2010	P	Wyoming	Dell Creek
2010	P	Wyoming	Dell Creek
2010	P	Wyoming	Dell Creek
2010	P	Wyoming	Greys River
2010	P	Wyoming	Greys River
2010	P	Wyoming	Greys River
2010	P	Wyoming	Greys River
2010	P	Wyoming	Greys River
2010	P	Wyoming	Greys River
2010	P	Wyoming	Greys River
2010	P	Wyoming	Greys River
2010	P	Wyoming	Greys River
2010	P	Wyoming	Greys River
2010	P	Wyoming	Greys River
2010	P	Wyoming	Greys River
2010	P	Wyoming	Greys River
2010	P	Wyoming	Greys River
2010	P	Wyoming	Greys River
2010	P	Wyoming	Greys River
2011	N	Wyoming	Dell Creek
2011	N	Wyoming	Dell Creek
2011	N	Wyoming	Dell Creek
2011	N	Wyoming	Dell Creek
2011	N	Wyoming	Dell Creek
2011	N	Wyoming	Dell Creek
2011	N	Wyoming	Dell Creek
2011	N	Wyoming	Dell Creek
2011	N	Wyoming	Dell Creek
2011	N	Wyoming	Dell Creek
2011	N	Wyoming	Dell Creek
2011	N	Wyoming	Dell Creek
2011	N	Wyoming	Dell Creek
2011	N	Wyoming	Dell Creek
2011	N	Wyoming	Dell Creek
2011	N	Wyoming	Dell Creek
2011	N	Wyoming	Dell Creek
2011	N	Wyoming	Dell Creek
2011	N	Wyoming	Dell Creek
2011	N	Wyoming	Dell Creek
2011	N	Wyoming	Dell Creek
2011	N	Wyoming	Dell Creek
2011	N	Wyoming	Dell Creek
2011	N	Wyoming	Dell Creek
2011	N	Wyoming	Dell Creek
2011	N	Wyoming	Dell Creek
2011	N	Wyoming	Greys River
2011	N	Wyoming	Greys River
2011	N	Wyoming	Greys River
2011	N	Wyoming	Greys River
2011	N	Wyoming	Greys River
2011	N	Wyoming	Greys River
2011	N	Wyoming	Greys River
2011	N	Wyoming	Greys River
2011	N	Wyoming	Greys River
2011	N	Wyoming	Greys River
2011	N	Wyoming	Greys River
2011	N	Wyoming	Greys River
2011	N	Wyoming	Greys River
2011	N	Wyoming	Greys River
2011	N	Wyoming	Greys River
2011	N	Wyoming	Greys River
2011	N	Wyoming	Greys River
2011	N	Wyoming	Greys River
2011	N	Wyoming	Greys River
2011	N	Wyoming	Greys River
2011	N	Wyoming	Greys River
2011	N	Wyoming	Greys River
2011	N	Wyoming	Greys River
2011	N	Wyoming	Greys River
2011	N	Wyoming	Greys River
2011	N	Wyoming	Greys River
2011	N	Wyoming	Greys River
2011	N	Wyoming	Greys River
2011	N	Wyoming	Greys River
2011	N	Wyoming	Greys River
2011	N	Wyoming	Greys River
2011	N	Wyoming	Greys River
2011	N	Wyoming	Greys River
2011	N	Wyoming	Greys River
2011	N	Wyoming	Greys River
2011	N	Wyoming	Greys River
2011	N	Wyoming	Greys River
2011	N	Wyoming	Greys River
2011	N	Wyoming	Greys River
2011	N	Wyoming	Greys River
2011	P	Wyoming	Dell Creek
2011	P	Wyoming	Dell Creek
2011	P	Wyoming	Dell Creek
2011	P	Wyoming	Dell Creek
2011	P	Wyoming	Dell Creek
2011	P	Wyoming	Dell Creek
2011	P	Wyoming	Dell Creek
2011	P	Wyoming	Dell Creek
2011	P	Wyoming	Dell Creek
2011	P	Wyoming	Dell Creek
2011	P	Wyoming	Dell Creek
2011	P	Wyoming	Dell Creek
2011	P	Wyoming	Dell Creek
2011	P	Wyoming	Dell Creek
2011	P	Wyoming	Dell Creek
2011	P	Wyoming	Dell Creek
2011	P	Wyoming	Dell Creek
2011	P	Wyoming	Dell Creek
2011	P	Wyoming	Dell Creek
2011	P	Wyoming	Dell Creek
2011	P	Wyoming	Greys River
2011	P	Wyoming	Greys River
2011	P	Wyoming	Greys River
2011	P	Wyoming	Greys River
2011	P	Wyoming	Greys River
2011	P	Wyoming	Greys River
2011	P	Wyoming	Greys River
2011	P	Wyoming	Greys River
2011	P	Wyoming	Greys River
2011	P	Wyoming	Greys River
2012	N	Wyoming	Dell Creek
2012	N	Wyoming	Dell Creek
2012	N	Wyoming	Dell Creek
2012	N	Wyoming	Dell Creek
2012	N	Wyoming	Dell Creek
2012	N	Wyoming	Dell Creek
2012	N	Wyoming	Dell Creek
2012	N	Wyoming	Dell Creek
2012	N	Wyoming	Dell Creek
2012	N	Wyoming	Dell Creek
2012	N	Wyoming	Greys River
2012	N	Wyoming	Greys River
2012	N	Wyoming	Greys River
2012	N	Wyoming	Greys River
2012	N	Wyoming	Greys River
2012	N	Wyoming	Greys River
2012	N	Wyoming	Greys River
2012	N	Wyoming	Greys River
2012	N	Wyoming	Greys River
2012	N	Wyoming	Greys River
2012	N	Wyoming	Greys River
2012	N	Wyoming	Greys River
2012	N	Wyoming	Greys River
2012	N	Wyoming	Greys River
2012	N	Wyoming	Greys River
2012	N	Wyoming	Greys River
2012	N	Wyoming	Greys River
2012	N	Wyoming	Greys River
2012	N	Wyoming	Greys River
2012	N	Wyoming	Greys River
2012	N	Wyoming	Greys River
2012	N	Wyoming	Greys River
2012	N	Wyoming	Greys River
2012	N	Wyoming	Greys River
2012	N	Wyoming	Greys River
2012	N	Wyoming	Greys River
2012	N	Wyoming	Greys River
2012	N	Wyoming	Greys River
2012	N	Wyoming	Greys River
2012	N	Wyoming	Greys River
2012	N	Wyoming	Greys River
2012	N	Wyoming	Greys River
2012	N	Wyoming	Greys River
2012	N	Wyoming	Greys River
2012	N	Wyoming	Greys River
2012	N	Wyoming	Greys River
2012	N	Wyoming	Greys River
2012	P	Wyoming	Dell Creek
2012	P	Wyoming	Dell Creek
2012	P	Wyoming	Dell Creek
2012	P	Wyoming	Dell Creek
2012	P	Wyoming	Dell Creek
2012	P	Wyoming	Dell Creek
2012	P	Wyoming	Dell Creek
2012	P	Wyoming	Dell Creek
2012	P	Wyoming	Dell Creek
2012	P	Wyoming	Dell Creek
2012	P	Wyoming	Dell Creek
2012	P	Wyoming	Dell Creek
2012	P	Wyoming	Dell Creek
2012	P	Wyoming	Dell Creek
2012	P	Wyoming	Greys River
2012	P	Wyoming	Greys River
2012	P	Wyoming	Greys River
2012	P	Wyoming	Greys River
2012	P	Wyoming	Greys River
2013	N	Wyoming	Dell Creek
2013	N	Wyoming	Dell Creek
2013	N	Wyoming	Dell Creek
2013	N	Wyoming	Dell Creek
2013	N	Wyoming	Dell Creek
2013	N	Wyoming	Dell Creek
2013	N	Wyoming	Dell Creek
2013	N	Wyoming	Dell Creek
2013	N	Wyoming	Dell Creek
2013	N	Wyoming	Dell Creek
2013	N	Wyoming	Dell Creek
2013	N	Wyoming	Dell Creek
2013	N	Wyoming	Dell Creek
2013	N	Wyoming	Dell Creek
2013	N	Wyoming	Dell Creek
2013	N	Wyoming	Dell Creek
2013	N	Wyoming	Dell Creek
2013	N	Wyoming	Dell Creek
2013	N	Wyoming	Dell Creek
2013	N	Wyoming	Dell Creek
2013	N	Wyoming	Dell Creek
2013	N	Wyoming	Dell Creek
2013	N	Wyoming	Dell Creek
2013	N	Wyoming	Greys River
2013	N	Wyoming	Greys River
2013	N	Wyoming	Greys River
2013	N	Wyoming	Greys River
2013	N	Wyoming	Greys River
2013	N	Wyoming	Greys River
2013	N	Wyoming	Greys River
2013	N	Wyoming	Greys River
2013	N	Wyoming	Greys River
2013	N	Wyoming	Greys River
2013	N	Wyoming	Greys River
2013	N	Wyoming	Greys River
2013	N	Wyoming	Greys River
2013	N	Wyoming	Greys River
2013	N	Wyoming	Greys River
2013	N	Wyoming	Greys River
2013	N	Wyoming	Greys River
2013	N	Wyoming	Greys River
2013	N	Wyoming	Greys River
2013	N	Wyoming	Greys River
2013	N	Wyoming	Greys River
2013	N	Wyoming	Greys River
2013	N	Wyoming	Greys River
2013	N	Wyoming	Greys River
2013	N	Wyoming	Greys River
2013	N	Wyoming	Greys River
2013	N	Wyoming	Greys River
2013	N	Wyoming	Greys River
2013	N	Wyoming	Greys River
2013	N	Wyoming	Greys River
2013	N	Wyoming	Greys River
2013	N	Wyoming	Greys River
2013	N	Wyoming	Greys River
2013	N	Wyoming	Greys River
2013	P	Wyoming	Dell Creek
2013	P	Wyoming	Dell Creek
2013	P	Wyoming	Dell Creek
2013	P	Wyoming	Dell Creek
2013	P	Wyoming	Dell Creek
2013	P	Wyoming	Dell Creek
2013	P	Wyoming	Dell Creek
2013	P	Wyoming	Dell Creek
2013	P	Wyoming	Dell Creek
2013	P	Wyoming	Dell Creek
2013	P	Wyoming	Dell Creek
2013	P	Wyoming	Dell Creek
2013	P	Wyoming	Dell Creek
2013	P	Wyoming	Dell Creek
2013	P	Wyoming	Dell Creek
2013	P	Wyoming	Dell Creek
2013	P	Wyoming	Dell Creek
2013	P	Wyoming	Dell Creek
2013	P	Wyoming	Dell Creek
2013	P	Wyoming	Dell Creek
2013	P	Wyoming	Dell Creek
2013	P	Wyoming	Dell Creek
2013	P	Wyoming	Dell Creek
2013	P	Wyoming	Dell Creek
2013	P	Wyoming	Dell Creek
2013	P	Wyoming	Dell Creek
2013	P	Wyoming	Dell Creek
2013	P	Wyoming	Dell Creek
2013	P	Wyoming	Dell Creek
2013	P	Wyoming	Dell Creek
2013	P	Wyoming	Dell Creek
2013	P	Wyoming	Dell Creek
2013	P	Wyoming	Dell Creek
2013	P	Wyoming	Dell Creek
2013	P	Wyoming	Dell Creek
2013	P	Wyoming	Dell Creek
2013	P	Wyoming	Dell Creek
2013	P	Wyoming	Dell Creek
2013	P	Wyoming	Dell Creek
2013	P	Wyoming	Dell Creek
2013	P	Wyoming	Dell Creek
2013	P	Wyoming	Dell Creek
2013	P	Wyoming	Dell Creek
2013	P	Wyoming	Dell Creek
2013	P	Wyoming	Greys River
2013	P	Wyoming	Greys River
2013	P	Wyoming	Greys River
2013	P	Wyoming	Greys River
2013	P	Wyoming	Greys River
2013	P	Wyoming	Greys River
2013	P	Wyoming	Greys River
2013	P	Wyoming	Greys River
2014	N	Wyoming	Dell Creek
2014	N	Wyoming	Dell Creek
2014	N	Wyoming	Dell Creek
2014	N	Wyoming	Dell Creek
2014	N	Wyoming	Dell Creek
2014	N	Wyoming	Dell Creek
2014	N	Wyoming	Dell Creek
2014	N	Wyoming	Dell Creek
2014	N	Wyoming	Dell Creek
2014	N	Wyoming	Dell Creek
2014	N	Wyoming	Dell Creek
2014	N	Wyoming	Dell Creek
2014	N	Wyoming	Dell Creek
2014	N	Wyoming	Dell Creek
2014	N	Wyoming	Dell Creek
2014	N	Wyoming	Dell Creek
2014	N	Wyoming	Dell Creek
2014	P	Wyoming	Dell Creek
2014	P	Wyoming	Dell Creek
2014	P	Wyoming	Dell Creek
2014	P	Wyoming	Dell Creek
2014	P	Wyoming	Dell Creek
2014	P	Wyoming	Dell Creek
2014	P	Wyoming	Dell Creek
2014	P	Wyoming	Dell Creek
2014	P	Wyoming	Dell Creek
2014	P	Wyoming	Dell Creek
2014	P	Wyoming	Dell Creek
2014	P	Wyoming	Dell Creek
2014	P	Wyoming	Dell Creek
2014	P	Wyoming	Dell Creek
2015	N	Wyoming	Dell Creek
2015	N	Wyoming	Dell Creek
2015	N	Wyoming	Dell Creek
2015	N	Wyoming	Dell Creek
2015	N	Wyoming	Dell Creek
2015	N	Wyoming	Dell Creek
2015	N	Wyoming	Dell Creek
2015	N	Wyoming	Dell Creek
2015	N	Wyoming	Dell Creek
2015	N	Wyoming	Dell Creek
2015	N	Wyoming	Dell Creek
2015	N	Wyoming	Dell Creek
2015	N	Wyoming	Dell Creek
2015	N	Wyoming	Dell Creek
2015	N	Wyoming	Dell Creek
2015	N	Wyoming	Dell Creek
2015	N	Wyoming	Dell Creek
2015	N	Wyoming	Dell Creek
2015	N	Wyoming	Dell Creek
2015	N	Wyoming	Greys River
2015	N	Wyoming	Greys River
2015	N	Wyoming	Greys River
2015	N	Wyoming	Greys River
2015	N	Wyoming	Greys River
2015	N	Wyoming	Greys River
2015	N	Wyoming	Greys River
2015	N	Wyoming	Greys River
2015	N	Wyoming	Greys River
2015	N	Wyoming	Greys River
2015	N	Wyoming	Greys River
2015	N	Wyoming	Greys River
2015	N	Wyoming	Greys River
2015	N	Wyoming	Greys River
2015	N	Wyoming	Greys River
2015	N	Wyoming	Greys River
2015	N	Wyoming	Greys River
2015	N	Wyoming	Greys River
2015	N	Wyoming	Greys River
2015	N	Wyoming	Greys River
2015	N	Wyoming	Greys River
2015	N	Wyoming	Greys River
2015	N	Wyoming	Greys River
2015	N	Wyoming	Greys River
2015	N	Wyoming	Greys River
2015	N	Wyoming	Greys River
2015	N	Wyoming	Greys River
2015	N	Wyoming	Greys River
2015	N	Wyoming	Greys River
2015	N	Wyoming	Greys River
2015	N	Wyoming	Greys River
2015	N	Wyoming	Greys River
2015	N	Wyoming	Greys River
2015	N	Wyoming	Greys River
2015	N	Wyoming	Greys River
2015	N	Wyoming	Greys River
2015	N	Wyoming	Greys River
2015	P	Wyoming	Dell Creek
2015	P	Wyoming	Dell Creek
2015	P	Wyoming	Dell Creek
2015	P	Wyoming	Dell Creek
2015	P	Wyoming	Dell Creek
2015	P	Wyoming	Dell Creek
2015	P	Wyoming	Dell Creek
2015	P	Wyoming	Dell Creek
2015	P	Wyoming	Dell Creek
2015	P	Wyoming	Dell Creek
2015	P	Wyoming	Dell Creek
2015	P	Wyoming	Greys River
2015	P	Wyoming	Greys River
2015	P	Wyoming	Greys River
2015	P	Wyoming	Greys River
2015	P	Wyoming	Greys River
2015	P	Wyoming	Greys River
2015	P	Wyoming	Greys River
2016	N	Wyoming	Dell Creek
2016	N	Wyoming	Dell Creek
2016	N	Wyoming	Dell Creek
2016	N	Wyoming	Dell Creek
2016	N	Wyoming	Dell Creek
2016	N	Wyoming	Dell Creek
2016	N	Wyoming	Dell Creek
2016	N	Wyoming	Dell Creek
2016	N	Wyoming	Dell Creek
2016	N	Wyoming	Dell Creek
2016	N	Wyoming	Dell Creek
2016	N	Wyoming	Dell Creek
2016	N	Wyoming	Dell Creek
2016	N	Wyoming	Dell Creek
2016	N	Wyoming	Dell Creek
2016	N	Wyoming	Dell Creek
2016	N	Wyoming	Dell Creek
2016	N	Wyoming	Dell Creek
2016	N	Wyoming	Dell Creek
2016	N	Wyoming	Dell Creek
2016	N	Wyoming	Dell Creek
2016	N	Wyoming	Dell Creek
2016	N	Wyoming	Dell Creek
2016	N	Wyoming	Dell Creek
2016	N	Wyoming	Dell Creek
2016	N	Wyoming	Dell Creek
2016	N	Wyoming	Dell Creek
2016	N	Wyoming	Dell Creek
2016	N	Wyoming	Dell Creek
2016	N	Wyoming	Dell Creek
2016	N	Wyoming	Dell Creek
2016	N	Wyoming	Dell Creek
2016	N	Wyoming	Greys River
2016	N	Wyoming	Greys River
2016	N	Wyoming	Greys River
2016	N	Wyoming	Greys River
2016	N	Wyoming	Greys River
2016	N	Wyoming	Greys River
2016	N	Wyoming	Greys River
2016	N	Wyoming	Greys River
2016	N	Wyoming	Greys River
2016	N	Wyoming	Greys River
2016	N	Wyoming	Greys River
2016	N	Wyoming	Greys River
2016	N	Wyoming	Greys River
2016	N	Wyoming	Greys River
2016	N	Wyoming	Greys River
2016	N	Wyoming	Greys River
2016	N	Wyoming	Greys River
2016	N	Wyoming	Greys River
2016	N	Wyoming	Greys River
2016	N	Wyoming	Greys River
2016	N	Wyoming	Greys River
2016	N	Wyoming	Greys River
2016	N	Wyoming	Greys River
2016	N	Wyoming	Greys River
2016	N	Wyoming	Greys River
2016	N	Wyoming	Greys River
2016	N	Wyoming	Greys River
2016	N	Wyoming	Greys River
2016	N	Wyoming	Greys River
2016	N	Wyoming	Greys River
2016	N	Wyoming	Greys River
2016	N	Wyoming	Greys River
2016	N	Wyoming	Greys River
2016	N	Wyoming	Greys River
2016	N	Wyoming	Greys River
2016	N	Wyoming	Greys River
2016	P	Wyoming	Dell Creek
2016	P	Wyoming	Dell Creek
2016	P	Wyoming	Dell Creek
2016	P	Wyoming	Dell Creek
2016	P	Wyoming	Dell Creek
2016	P	Wyoming	Dell Creek
2016	P	Wyoming	Dell Creek
2016	P	Wyoming	Dell Creek
2016	P	Wyoming	Dell Creek
2016	P	Wyoming	Dell Creek
2016	P	Wyoming	Dell Creek
2016	P	Wyoming	Dell Creek
2016	P	Wyoming	Dell Creek
2016	P	Wyoming	Dell Creek
2016	P	Wyoming	Dell Creek
2016	P	Wyoming	Dell Creek
2016	P	Wyoming	Dell Creek
2016	P	Wyoming	Greys River
2016	P	Wyoming	Greys River
2016	P	Wyoming	Greys River
2016	P	Wyoming	Greys River
2016	P	Wyoming	Greys River
2016	P	Wyoming	Greys River
2016	P	Wyoming	Greys River
2016	P	Wyoming	Greys River
2016	P	Wyoming	Greys River
2016	P	Wyoming	Greys River
2016	P	Wyoming	Greys River
2016	P	Wyoming	Greys River
2016	P	Wyoming	Greys River
2016	P	Wyoming	Greys River
2016	P	Wyoming	Greys River
2016	P	Wyoming	Greys River
2016	P	Wyoming	Greys River
2016	P	Wyoming	Greys River
2016	P	Wyoming	Greys River
2016	P	Wyoming	Greys River
2016	P	Wyoming	Greys River
2016	P	Wyoming	Greys River
2016	P	Wyoming	Greys River
2017	N	Wyoming	Greys River
2017	N	Wyoming	Greys River
2017	N	Wyoming	Greys River
2017	N	Wyoming	Greys River
2017	N	Wyoming	Greys River
2017	N	Wyoming	Greys River
2017	N	Wyoming	Greys River
2017	N	Wyoming	Greys River
2017	N	Wyoming	Greys River
2017	N	Wyoming	Greys River
2017	N	Wyoming	Greys River
2017	N	Wyoming	Greys River
2017	N	Wyoming	Greys River
2017	N	Wyoming	Greys River
2017	N	Wyoming	Greys River
2017	N	Wyoming	Greys River
2017	N	Wyoming	Greys River
2017	N	Wyoming	Greys River
2017	N	Wyoming	Greys River
2017	N	Wyoming	Greys River
2017	N	Wyoming	Greys River
2017	N	Wyoming	Greys River
2017	N	Wyoming	Greys River
2017	N	Wyoming	Greys River
2017	N	Wyoming	Greys River
2017	N	Wyoming	Greys River
2017	N	Wyoming	Greys River
2017	N	Wyoming	Greys River
2017	N	Wyoming	Greys River
2017	N	Wyoming	Greys River
2017	N	Wyoming	Greys River
2017	N	Wyoming	Greys River
2017	N	Wyoming	Greys River
2017	N	Wyoming	Greys River
2017	N	Wyoming	Greys River
2017	N	Wyoming	Greys River
2017	N	Wyoming	Greys River
2017	N	Wyoming	Greys River
2017	N	Wyoming	Greys River
2017	N	Wyoming	Greys River
2017	N	Wyoming	Greys River
2017	N	Wyoming	Greys River
2017	N	Wyoming	Greys River
2017	N	Wyoming	Greys River
2017	N	Wyoming	Greys River
2017	N	Wyoming	Greys River
2017	N	Wyoming	Greys River
2017	N	Wyoming	Greys River
2017	N	Wyoming	Greys River
2017	N	Wyoming	Greys River
2017	N	Wyoming	Greys River
2017	N	Wyoming	Greys River
2017	N	Wyoming	Greys River
2017	N	Wyoming	Greys River
2017	N	Wyoming	Greys River
2017	N	Wyoming	Greys River
2017	P	Wyoming	Dell Creek
2017	P	Wyoming	Greys River
2017	P	Wyoming	Greys River
2017	P	Wyoming	Greys River
2017	P	Wyoming	Greys River
2017	P	Wyoming	Greys River
2017	P	Wyoming	Greys River
2017	P	Wyoming	Greys River
2017	P	Wyoming	Greys River
2017	P	Wyoming	Greys River
2017	P	Wyoming	Greys River
2017	P	Wyoming	Greys River
2017	P	Wyoming	Greys River
2017	P	Wyoming	Greys River
2017	P	Wyoming	Greys River
2017	P	Wyoming	Greys River
2017	P	Wyoming	Greys River
2017	P	Wyoming	Greys River
2017	P	Wyoming	Greys River
